# Supplementary material for: West Nile virus spread in Europe: Phylogeographic pattern analysis and key drivers
Source: PLoS Pathog. 2024 Jan 25;20(1):e1011880. doi: 10.1371/journal.ppat.1011880 (PMC10810478; doi:10.1371/journal.ppat.1011880)
Supplement: S1 Data — (XLSX) [file ppat.1011880.s008.xlsx]

## Sheet: NS3_LC
Conductance													Resistance
Risk.Factor	Abbr.	k	BF value	Regression_coefficient_median	Regression_coefficient_hdi_low	Regression_coefficient_hdi_high	Q_statistic_median	Q_statistic_hdi_low	Q_statistic_hdi_high	p_qgt0	BF sig		Risk.Factor	k	BF value	Regression_coefficient_median	Regression_coefficient_hdi_low	Regression_coefficient_hdi_high	Q_statistic_median	Q_statistic_hdi_low	Q_statistic_hdi_high	p_qgt0	BF sig
Birds Directive	bird	10	1.6316	0.0554	0.01	0.11	0.0023	-0.08	0.11	0.53			Birds Directive	10	0.9231	0.0615	0.05	0.07	-0.0086	-0.02	0.07	0
Birds Directive	bird	100	2.125	0.0687	0.01	0.13	-0.0103	-0.14	0.13	0.44			Birds Directive	100	0.6129	0.0248	0.01	0.04	-0.1494	-0.21	0.04	0
Birds Directive	bird	1000	2.3333	0.07	0.01	0.13	-0.0141	-0.14	0.13	0.39			Birds Directive	1000	0.5625	-0.0005	0	0	-0.2216	-0.29	0	0
Birds Directive and Habitats Directive	bird_and_habitat	10	0.8182	0.0253	0	0.05	-0.0207	-0.07	0.05	0.11			Birds Directive and Habitats Directive	10	1.1277	0.0227	0.02	0.03	-0.1038	-0.14	0.03	0
Birds Directive and Habitats Directive	bird_and_habitat	100	0.7857	0.0253	0	0.05	-0.0272	-0.09	0.05	0.08			Birds Directive and Habitats Directive	100	1	0.0014	0	0	-0.2097	-0.27	0	0
Birds Directive and Habitats Directive	bird_and_habitat	1000	0.7241	0.0253	0	0.05	-0.0282	-0.09	0.05	0.08			Birds Directive and Habitats Directive	1000	2.5714	0.0001	0	0	-0.2203	-0.28	0	0
Percentage of Cultivated and Managed Vegetation	cul_veg	10	6.1429	0.3237	0.24	0.41	-0.1316	-0.18	0.41	0			Percentage of Cultivated and Managed Vegetation	10	1.439	0.0219	0.02	0.03	-0.0662	-0.12	0.03	0.01
Percentage of Cultivated and Managed Vegetation	cul_veg	100	1	0.1834	0.04	0.44	-0.2485	-0.32	0.44	0			Percentage of Cultivated and Managed Vegetation	100	1.3256	0.0025	0	0	-0.1447	-0.21	0	0
Percentage of Cultivated and Managed Vegetation	cul_veg	1000	0.4706	0.0342	-0.17	0.23	-0.2585	-0.33	0.23	0			Percentage of Cultivated and Managed Vegetation	1000	1.5641	0.0002	0	0	-0.1657	-0.23	0	0
Deciduous Broadleaf Trees	Deciduous_broad	10	0.8519	0.1672	0.13	0.19	-0.1133	-0.15	0.19	0			Deciduous Broadleaf Trees	10	3.5455	0.0645	0.06	0.07	-0.0074	-0.03	0.07	0.3
Deciduous Broadleaf Trees	Deciduous_broad	100	0.7241	0.1747	0.1	0.25	-0.2368	-0.3	0.25	0			Deciduous Broadleaf Trees	100	3.5455	0.0153	0.01	0.02	-0.1602	-0.22	0.02	0
Deciduous Broadleaf Trees	Deciduous_broad	1000	0.2658	0.0427	-0.06	0.15	-0.2589	-0.32	0.15	0			Deciduous Broadleaf Trees	1000	3.1667	0.0009	0	0	-0.2444	-0.31	0	0
Elevation	elevation	10	0.5625	0.1348	0.12	0.15	-0.0434	-0.07	0.15	0			Elevation	10	2.8462	0.0214	0.02	0.02	0.009	-0.02	0.02	0.79
Elevation	elevation	100	0.7857	0.2252	0.16	0.29	-0.1856	-0.24	0.29	0			Elevation	100	4.5556	0.0027	0	0	-0.0058	-0.03	0	0.38
Elevation	elevation	1000	0.6949	0.1035	0.01	0.22	-0.2547	-0.32	0.22	0			Elevation	1000	4.8824	0.0003	0	0	-0.0081	-0.04	0	0.31
Evergreen Broadleaf Trees	Evergreen_broad	10	2.4483	0.0867	0.08	0.1	0	0	0.1	0.09			Evergreen Broadleaf Trees	10	2.7037	0.0867	0.08	0.1	0	0	0.1	0
Evergreen Broadleaf Trees	Evergreen_broad	100	2.2258	0.0867	0.08	0.1	0	0	0.1	0.12			Evergreen Broadleaf Trees	100	3.3478	0.0867	0.08	0.1	0	0	0.1	0
Evergreen Broadleaf Trees	Evergreen_broad	1000	2.4483	0.0867	0.08	0.1	0	0	0.1	0.12			Evergreen Broadleaf Trees	1000	3.7619	0.0867	0.08	0.1	0	0	0.1	0
Regularly Flooded Vegetation	flood_veg	10	1.9412	0.0878	0.08	0.1	0.0007	0	0.1	0.71			Regularly Flooded Vegetation	10	2.8462	0.0866	0.08	0.1	-0.0001	0	0.1	0.34
Regularly Flooded Vegetation	flood_veg	100	2.8462	0.0903	0.08	0.1	0.0023	0	0.1	0.77			Regularly Flooded Vegetation	100	3	0.086	0.08	0.1	-0.0009	-0.01	0.1	0.21
Regularly Flooded Vegetation	flood_veg	1000	3.5455	0.0917	0.08	0.1	0.0053	0	0.1	0.89			Regularly Flooded Vegetation	1000	2.125	0.0677	0.02	0.09	-0.063	-0.2	0.09	0.08
Flyway_Anseriformes	Flyway_Ans	10	0.2048	0.0915	0.08	0.1	0.0195	0.01	0.1	1	0.2048		Flyway_Anseriformes	10	0	0.0825	0.07	0.09	-0.0202	-0.03	0.09	0
Flyway_Anseriformes	Flyway_Ans	100	0.1364	0.0915	0.08	0.1	0.0185	0.01	0.1	1	0.1364		Flyway_Anseriformes	100	0.8519	0.0191	0.01	0.03	-0.2193	-0.3	0.03	0
Flyway_Anseriformes	Flyway_Ans	1000	0	0.0914	0.08	0.1	0.0182	0.01	0.1	1	0		Flyway_Anseriformes	1000	2.7	-0.0007	0	0	-0.2558	-0.33	0	0
Flyway_Apodiformes	Flyway_Apod	10	0.087	0.0905	0.08	0.1	-0.0334	-0.05	0.1	0			Flyway_Apodiformes	10	2.4483	0.0856	0.08	0.09	-0.0036	-0.01	0.09	0.2
Flyway_Apodiformes	Flyway_Apod	100	0.1236	0.0888	0.08	0.1	-0.0487	-0.08	0.1	0			Flyway_Apodiformes	100	1	0.0342	0.02	0.06	-0.1512	-0.22	0.06	0
Flyway_Apodiformes	Flyway_Apod	1000	0.0989	0.0885	0.07	0.1	-0.0513	-0.08	0.1	0			Flyway_Apodiformes	1000	1.0833	0.0006	0	0	-0.2577	-0.33	0	0
Flyway_Passeriformes	Flyway_Pas	10	9	0.2221	0.18	0.26	-0.1322	-0.18	0.26	0			Flyway_Passeriformes	10	0.2821	0.0288	0.02	0.04	-0.1411	-0.19	0.04	0
Flyway_Passeriformes	Flyway_Pas	100	3.1667	0.1818	0.13	0.24	-0.2301	-0.31	0.24	0			Flyway_Passeriformes	100	0.2195	0.0012	0	0	-0.2532	-0.32	0	0
Flyway_Passeriformes	Flyway_Pas	1000	2.4483	0.1439	0.1	0.21	-0.2431	-0.32	0.21	0			Flyway_Passeriformes	1000	0.2195	0	0	0	-0.2596	-0.33	0	0
Cropland	gcrop	10	5.25	0.0657	0.06	0.08	0.0111	0	0.08	1	5.25		Cropland	10	1.7027	0.0251	0.02	0.03	-0.0584	-0.1	0.03	0.01
Cropland	gcrop	100	4.8824	0.066	0.06	0.08	0.012	0	0.08	0.95	4.8824		Cropland	100	1.381	0.0028	0	0	-0.1378	-0.2	0	0
Cropland	gcrop	1000	1	0.066	0.06	0.08	0.0119	-0.01	0.08	0.93	1		Cropland	1000	1	0.0003	0	0	-0.1573	-0.22	0	0
GDP	GDP	10	11.5	0.0906	0.06	0.1	0.0014	0	0.1	0.76			GDP	10	3.5991	0.0861	0.05	0.1	0.0008	0	0.1	0.66
GDP	GDP	100	7.3333	0.1075	0.07	0.12	-0.0014	-0.01	0.12	0.45			GDP	100	3	0.0662	0.05	0.08	-0.028	-0.06	0.08	0.08
GDP	GDP	1000	1.7027	0.1774	0.12	0.21	-0.0553	-0.09	0.21	0.01			GDP	1000	0.0204	0.0079	0.01	0.01	-0.2099	-0.29	0.01	0
Urbanization of cropland	gflcu	10	1.9412	0.0888	0.08	0.1	-0.0002	0	0.1	0.45			Urbanization of cropland	10	2.3333	0.0864	0.08	0.1	-0.0004	0	0.1	0.19
Urbanization of cropland	gflcu	100	2.2258	0.1048	0.09	0.12	-0.0031	-0.01	0.12	0.34			Urbanization of cropland	100	0.6393	0.0842	0.07	0.09	-0.004	-0.01	0.09	0.03
Urbanization of cropland	gflcu	1000	2.4483	0.1636	0.14	0.18	-0.0536	-0.08	0.18	0			Urbanization of cropland	1000	0.3514	0.0595	0.05	0.07	-0.0696	-0.12	0.07	0
Urbanization of pasture	gflpu	10	1.7778	0.0875	0.08	0.1	0.0004	0	0.1	0.7			Urbanization of pasture	10	2.7037	0.0866	0.08	0.1	-0.0001	0	0.1	0.21
Urbanization of pasture	gflpu	100	6.1429	0.0956	0.08	0.11	0.0027	0	0.11	0.77			Urbanization of pasture	100	1.9412	0.0856	0.07	0.09	-0.0015	0	0.09	0.11
Urbanization of pasture	gflpu	1000	5.6667	0.1391	0.12	0.16	-0.0058	-0.03	0.16	0.32			Urbanization of pasture	1000	0.8519	0.0761	0.07	0.09	-0.0167	-0.04	0.09	0.01
Urbanization of secondary land	gflsu	10	1.9412	0.0884	0.08	0.1	-0.0003	0	0.1	0.4			Urbanization of secondary land	10	2.0303	0.0864	0.08	0.1	-0.0002	0	0.1	0.17
Urbanization of secondary land	gflsu	100	1.381	0.1	0.09	0.11	-0.0041	-0.01	0.11	0.2			Urbanization of secondary land	100	1.2727	0.0843	0.07	0.09	-0.002	-0.01	0.09	0.14
Urbanization of secondary land	gflsu	1000	0.8868	0.1383	0.12	0.16	-0.0638	-0.09	0.16	0			Urbanization of secondary land	1000	1.2222	0.0677	0.03	0.08	-0.0306	-0.14	0.08	0
Urbanization of primary land	gflvu	10	4.2632	0.1932	0.17	0.22	-0.0252	-0.04	0.22	0.04			Urbanization of primary land	10	2.125	0.0867	0.08	0.1	0	0	0.1	0
Urbanization of primary land	gflvu	100	4.2632	0.5589	0.3	0.76	-0.1482	-0.2	0.76	0			Urbanization of primary land	100	2.7037	0.0865	0.08	0.1	0	0	0.1	0
Urbanization of primary land	gflvu	1000	2.8462	0.3544	0.07	0.98	-0.2508	-0.32	0.98	0			Urbanization of primary land	1000	2.4483	0.0865	0.08	0.1	0	0	0.1	0
Pasture land	gpast	10	8.0909	0.0745	0.02	0.1	0.012	0	0.3	0.92	8.0909		Pasture land	10	0.8519	0.0452	0.04	0.05	-0.0281	-0.05	0.05	0
Pasture land	gpast	100	32.3333	0.0869	0.06	0.1	0.015	0	0.42	0.98	32.3333		Pasture land	100	1.2222	0.0079	0.01	0.01	-0.1043	-0.15	0.01	0
Pasture land	gpast	1000	1.7778	0.0579	0.08	0.1	0.016	0	0.35	0.98	1.7778		Pasture land	1000	0.9231	0.0008	0	0	-0.1376	-0.19	0	0
Primary land	gpri	10	1.439	0.1025	0.09	0.12	-0.0691	-0.1	0.35	0			Primary land	10	1.7027	0.0699	0.06	0.08	-0.0298	-0.05	0.08	0
Primary land	gpri	100	1.0833	0.0797	0.06	0.09	-0.1652	-0.21	0.09	0			Primary land	100	1.9412	0.0132	0.01	0.02	-0.2069	-0.28	0.02	0
Primary land	gpri	1000	1.3256	0.0682	0.05	0.08	-0.1917	-0.26	0.08	0			Primary land	1000	0.4493	0.0004	0	0	-0.2575	-0.32	0	0
Secondary land	gsecd	10	1.2727	0.2392	0.17	0.29	-0.1414	-0.2	0.29	0			Secondary land	10	2.8462	0.0202	0.02	0.02	-0.0398	-0.08	0.02	0
Secondary land	gsecd	100	2.8462	0.3743	0.16	0.73	-0.2361	-0.31	0.73	0			Secondary land	100	4.5556	0.0023	0	0	-0.0957	-0.15	0	0
Secondary land	gsecd	1000	0.7857	0.1886	-0.22	0.85	-0.2551	-0.33	0.85	0			Secondary land	1000	2.8462	0.0002	0	0	-0.1113	-0.16	0	0
Urban land	gurbn	10	4.8824	0.101	0.06	0.12	-0.01	-0.02	0.12	0.06			Urban land	10	5.6667	0.0781	0.05	0.09	-0.0007	-0.01	0.09	0.47
Urban land	gurbn	100	1.7027	0.1801	0.12	0.22	-0.076	-0.13	0.22	0			Urban land	100	0.6949	0.0365	0.03	0.04	-0.0913	-0.13	0.04	0
Urban land	gurbn	1000	0.4286	0.4107	0.25	0.61	-0.185	-0.28	0.61	0			Urban land	1000	0.1765	0.0026	0	0	-0.2228	-0.3	0	0
Habitats Directive	habitat	10	1.5641	0.0554	0.01	0.11	0.0023	-0.08	0.11	0.53			Habitats Directive	10	0.7544	0.0227	0.02	0.03	-0.1038	-0.14	0.03	0
Habitats Directive	habitat	100	2.0303	0.0687	0.01	0.13	-0.0103	-0.14	0.13	0.44			Habitats Directive	100	0.6393	0.0014	0	0	-0.2097	-0.27	0	0
Habitats Directive	habitat	1000	2.5714	0.07	0.01	0.13	-0.0141	-0.14	0.13	0.39			Habitats Directive	1000	0.4925	0.0001	0	0	-0.2203	-0.28	0	0
forest-related species and habitats indicator	habitats_species	10	4.2632	0.1503	0.03	0.25	0	0	0.25	0.72			forest-related species and habitats indicator	10	3.3478	0.0145	0.01	0.02	-0.0157	-0.03	0.02	0.01
forest-related species and habitats indicator	habitats_species	100	2.125	1.2774	0.21	2.14	0	0	2.14	0.63			forest-related species and habitats indicator	100	3.1437	0.0018	0	0	-0.0266	-0.05	0	0
forest-related species and habitats indicator	habitats_species	1000	1.1277	12.5484	2.1	20.99	0	0	20.99	0.63			forest-related species and habitats indicator	1000	3.0267	0.0002	0	0	-0.0279	-0.05	0	0
Herbaceous Vegetation	her_veg	10	4.2632	0.1254	0.11	0.14	0.0052	-0.01	0.14	0.69			Herbaceous Vegetation	10	1.1277	0.0834	0.07	0.09	-0.008	-0.02	0.09	0.03
Herbaceous Vegetation	her_veg	100	2.125	0.1831	0.15	0.21	-0.0931	-0.15	0.21	0			Herbaceous Vegetation	100	1.0408	0.0515	0.04	0.07	-0.1112	-0.16	0.07	0
Herbaceous Vegetation	her_veg	1000	1.5641	0.1781	0.14	0.22	-0.1792	-0.25	0.22	0			Herbaceous Vegetation	1000	0.5385	0.0009	0	0	-0.257	-0.33	0	0
Lake_river_reservoir	lake_river_reservoir	10	0.8519	0.0668	0.06	0.08	-0.0022	-0.01	0.08	0.24			Lake_river_reservoir	10	1.1739	0.0627	0.05	0.07	-0.0017	-0.01	0.07	0.31
Lake_river_reservoir	lake_river_reservoir	100	1.1739	0.0676	0.06	0.08	-0.0037	-0.01	0.08	0.19			Lake_river_reservoir	100	0.8519	0.0452	0.03	0.06	-0.0608	-0.14	0.06	0.06
Lake_river_reservoir	lake_river_reservoir	1000	0.9608	0.0677	0.06	0.08	-0.0039	-0.02	0.08	0.19			Lake_river_reservoir	1000	0.8182	0.0014	0	0.06	-0.2133	-0.28	0.06	0.06
Livestock count	livestock	10	13.2857	0.0657	0.06	0.08	0.0111	0	0.08	1			Livestock count	10	6.1429	0.0805	0.06	0.09	-0.0052	-0.01	0.09	0.03
Livestock count	livestock	100	5.25	0.066	0.06	0.08	0.012	0	0.08	0.95	13.2857		Livestock count	100	1.9412	0.0432	0.03	0.05	-0.0592	-0.09	0.05	0
Livestock count	livestock	1000	4.5556	0.066	0.06	0.08	0.0119	-0.01	0.08	0.93	5.25		Livestock count	1000	0.25	0.0061	0	0.01	-0.1608	-0.23	0.01	0
Mammal richness	mamms	10	9	0.0639	0.06	0.07	0.0045	0	0.07	0.96	4.5556		Mammal richness	10	6.6923	0.0594	0.05	0.07	-0.0098	-0.03	0.07	0.16
Mammal richness	mamms	100	24	0.0639	0.06	0.07	0.005	0	0.07	0.96	24		Mammal richness	100	8.0909	0.0132	0.01	0.02	-0.0933	-0.15	0.02	0
Mammal richness	mamms	1000	13.2857	0.0639	0.06	0.07	0.0051	0	0.07	0.95	13.2857		Mammal richness	1000	5.25	0.0014	0	0	-0.1411	-0.2	0	0
Poultry meat consumption	meat	10	5.25	0.2013	0.15	0.24	-0.0083	-0.02	0.24	0.16			Poultry meat consumption	10	8.0909	0.0408	0.03	0.05	-0.0063	-0.02	0.05	0.22
Poultry meat consumption	meat	100	9	1.1733	0.87	1.39	-0.0196	-0.04	1.39	0.11			Poultry meat consumption	100	4	0.0067	0.01	0.01	-0.0217	-0.05	0.01	0.05
Poultry meat consumption	meat	1000	8.0909	10.8791	7.98	12.89	-0.0216	-0.05	12.89	0.06			Poultry meat consumption	1000	4.2632	0.0007	0	0	-0.026	-0.05	0	0.05
Mixed/Other Trees	Mixed	10	3.3478	0.1825	0.16	0.22	-0.0597	-0.09	0.22	0			Mixed/Other Trees	10	1.439	0.0711	0.06	0.08	-0.0211	-0.04	0.08	0.06
Mixed/Other Trees	Mixed	100	3.5455	0.2601	0.18	0.32	-0.2021	-0.27	0.32	0			Mixed/Other Trees	100	1.7027	0.0161	0.01	0.02	-0.1974	-0.25	0.02	0
Mixed/Other Trees	Mixed	1000	0.6667	0.0986	0.01	0.21	-0.255	-0.33	0.21	0			Mixed/Other Trees	1000	1.0833	0.0005	0	0	-0.2558	-0.33	0	0
Culex pipiens status	mosquito_status	10	2.7037	0.2853	0.17	0.4	0	0	0.4	0.02			Culex pipiens status	10	2.7037	0.0482	0.04	0.05	-0.0013	-0.01	0.05	0.27
Culex pipiens status	mosquito_status	100	2.7037	2.4254	1.45	3.42	0	0	3.42	0.06			Culex pipiens status	100	3.3478	0.0149	0.01	0.02	-0.0123	-0.03	0.02	0.03
Culex pipiens status	mosquito_status	1000	2.8462	23.8256	14.24	33.56	0	0	33.56	0.51			Culex pipiens status	1000	2.5714	0.0019	0	0	-0.0198	-0.04	0	0.02
Needleleaf Trees	Needle	10	3.1667	0.122	0.11	0.14	-0.0196	-0.05	0.14	0.09			Needleleaf Trees	10	0.4286	0.0796	0.07	0.09	-0.0182	-0.03	0.09	0.02
Needleleaf Trees	Needle	100	2.8462	0.156	0.14	0.19	-0.0973	-0.15	0.19	0			Needleleaf Trees	100	0.5152	0.0204	0.01	0.03	-0.1919	-0.26	0.03	0
Needleleaf Trees	Needle	1000	2.8462	0.1552	0.12	0.18	-0.1522	-0.23	0.18	0			Needleleaf Trees	1000	0.6949	0.0003	0	0	-0.2611	-0.33	0	0
Open water	open_water	10	6.6923	0.1123	0.1	0.13	-0.0354	-0.07	0.13	0.06			Open water	10	15.6667	0.0371	0.02	0.05	-0.1415	-0.2	0.05	0
Open water	open_water	100	3	0.1261	0.11	0.15	-0.0769	-0.13	0.15	0			Open water	100	0.5873	0.0013	0	0	-0.2531	-0.32	0	0
Open water	open_water	1000	2.3333	0.1355	0.12	0.16	-0.0886	-0.14	0.16	0			Open water	1000	0.3699	0	0	0	-0.2601	-0.33	0	0
Human population	popcount	10	1.8571	0.0924	0.08	0.11	0.0001	0	0.11	0.54			Human population	10	2.4483	0.0828	0.07	0.1	0	0	0.1	0.5
Human population	popcount	100	1.381	0.1314	0.11	0.16	-0.0162	-0.03	0.16	0.05			Human population	100	1.9412	0.0635	0.05	0.07	-0.0109	-0.03	0.07	0.13
Human population	popcount	1000	1.3256	0.3562	0.21	0.46	-0.0955	-0.14	0.46	0			Human population	1000	0.2987	0.013	0.01	0.02	-0.1203	-0.18	0.02	0
Precipitation	pre	10	1.2727	0.1456	0.13	0.16	-0.0014	-0.01	0.16	0.2			Precipitation	10	1.3256	0.0519	0.05	0.06	-0.0003	0	0.06	0.45
Precipitation	pre	100	1.439	0.6671	0.59	0.74	-0.0066	-0.01	0.74	0.05			Precipitation	100	1.0408	0.0112	0.01	0.01	-0.0028	-0.01	0.01	0.22
Precipitation	pre	1000	1.439	5.869	5.13	6.49	-0.0085	-0.02	6.49	0.05			Precipitation	1000	0.9608	0.0013	0	0	-0.0039	-0.01	0	0.18
Shrubs	Shrubs	10	1.439	0.0971	0.09	0.11	-0.0021	-0.02	0.11	0.42			Shrubs	10	0.7857	0.0837	0.07	0.09	-0.0096	-0.02	0.09	0
Shrubs	Shrubs	100	0.4925	0.0953	0.08	0.11	-0.0596	-0.09	0.11	0			Shrubs	100	0.6949	0.0542	0.04	0.07	-0.1018	-0.17	0.07	0
Shrubs	Shrubs	1000	0.7857	0.0901	0.08	0.1	-0.0844	-0.12	0.1	0			Shrubs	1000	0.5385	0.0012	0	0	-0.2572	-0.33	0	0
Anunal mean temperature	tmp	10	0.6129	0.3276	0.29	0.37	-0.0153	-0.03	0.37	0			Anunal mean temperature	10	2.3333	0.0198	0.02	0.02	-0.0285	-0.04	0.02	0
Anunal mean temperature	tmp	100	0.4706	2.3929	2.09	2.69	-0.0275	-0.04	2.69	0			Anunal mean temperature	100	1.8571	0.0024	0	0	-0.0422	-0.06	0	0
Anunal mean temperature	tmp	1000	1.1277	23.0038	20.04	25.92	-0.0293	-0.04	25.92	0			Anunal mean temperature	1000	1.439	0.0002	0	0	-0.0444	-0.07	0	0
Lake_Wetland	wetland_combine	10	0.4706	0.0695	0.06	0.08	-0.0097	-0.02	0.08	0.07			Lake_Wetland	10	0.6129	0.0618	0.05	0.07	-0.0037	-0.01	0.07	0.2
Lake_Wetland	wetland_combine	100	0.3699	0.0707	0.06	0.08	-0.0151	-0.03	0.08	0.02			Lake_Wetland	100	0.1111	0.0211	0.01	0.03	-0.1502	-0.21	0.03	0
Lake_Wetland	wetland_combine	1000	0.25	0.0708	0.06	0.08	-0.0159	-0.03	0.08	0.01			Lake_Wetland	1000	0.4493	0.0004	0	0	-0.2234	-0.29	0	0
Costal_Wetland	wetland_new	10	8.0909	0.0581	0.04	0.07	0.0019	0	0.07	0.76			Costal_Wetland	10	7.3333	0.0546	0.04	0.07	-0.001	0	0.07	0.17
Costal_Wetland	wetland_new	100	6.6923	0.0652	0.05	0.08	-0.0026	-0.02	0.08	0.38			Costal_Wetland	100	6.1429	0.0485	0.03	0.07	-0.0117	-0.09	0.07	0.02
Costal_Wetland	wetland_new	1000	3	0.0687	0.05	0.09	-0.0297	-0.08	0.09	0.07			Costal_Wetland	1000	1.7778	0.0177	0	0.03	-0.1337	-0.25	0.03	0
Wetland	wetland_other	10	0.2987	0.0657	0.06	0.07	-0.0069	-0.02	0.07	0.06			Wetland	10	0.9231	0.062	0.05	0.07	-0.0023	-0.01	0.07	0.2
Wetland	wetland_other	100	0.2048	0.0663	0.06	0.08	-0.0102	-0.03	0.08	0.02			Wetland	100	0.0417	0.0246	0.02	0.03	-0.1304	-0.18	0.03	0
Wetland	wetland_other	1000	0.3699	0.0663	0.06	0.08	-0.0106	-0.03	0.08	0.02			Wetland	1000	0.3158	0.0005	0	0	-0.2228	-0.29	0	0

## Sheet: NS5_LC
Conductance													Resistance
Risk.Factor	Abbr.	k	BF value	Regression_coefficient_median	Regression_coefficient_hdi_low	Regression_coefficient_hdi_high	Q_statistic_median	Q_statistic_hdi_low	Q_statistic_hdi_high	p_qgt0	BF sig		Risk.Factor	k	BF value	Regression_coefficient_median	Regression_coefficient_hdi_low	Regression_coefficient_hdi_high	Q_statistic_median	Q_statistic_hdi_low	Q_statistic_hdi_high	p_qgt0	BF sig
Birds Directive	bird	10	0.0989	0.0991	0.08	0.11	-0.1866	-0.23	0.11	0			Birds Directive	10	0.1	0.0685	0.06	0.08	-0.0113	-0.02	0.08	0
Birds Directive	bird	100	0.1364	0.0681	0.05	0.1	-0.2316	-0.28	0.1	0			Birds Directive	100	0.2	0.0219	0.01	0.04	-0.1796	-0.24	0.04	0
Birds Directive	bird	1000	0.1236	0.0568	0.03	0.09	-0.2371	-0.29	0.09	0			Birds Directive	1000	0.3	-0.0004	0	0	-0.2444	-0.29	0	0
Birds Directive and Habitats Directive	bird_and_habitat	10	0.0753	0.0795	0.07	0.09	-0.0012	-0.02	0.09	0.47			Birds Directive and Habitats Directive	10	0.1	0.0305	0.02	0.04	-0.0798	-0.14	0.04	0.01
Birds Directive and Habitats Directive	bird_and_habitat	100	0.0417	0.0827	0.07	0.09	-0.0018	-0.02	0.09	0.44			Birds Directive and Habitats Directive	100	0.5	0.0018	0	0	-0.2207	-0.28	0	0
Birds Directive and Habitats Directive	bird_and_habitat	1000	0.0753	0.083	0.07	0.09	-0.0021	-0.02	0.09	0.44			Birds Directive and Habitats Directive	1000	2.8	0.0001	0	0	-0.2345	-0.29	0	0
Percentage of Cultivated and Managed Vegetation	cul_veg	10	13.2857	0.531	0.44	0.61	-0.071	-0.11	0.61	0			Percentage of Cultivated and Managed Vegetation	10	3.3478	0.0301	0.03	0.03	-0.0697	-0.11	0.03	0
Percentage of Cultivated and Managed Vegetation	cul_veg	100	3	1.2869	0.42	2.68	-0.2997	-0.37	2.68	0			Percentage of Cultivated and Managed Vegetation	100	2.3333	0.0035	0	0	-0.2093	-0.26	0	0
Percentage of Cultivated and Managed Vegetation	cul_veg	1000	0.2821	0.2162	-0.06	0.74	-0.3892	-0.44	0.74	0			Percentage of Cultivated and Managed Vegetation	1000	2.125	0.0003	0	0	-0.2453	-0.3	0	0
Deciduous Broadleaf Trees	Deciduous_broad	10	1.9412	0.2361	0.22	0.26	-0.0589	-0.09	0.26	0			Deciduous Broadleaf Trees	10	19	0.0734	0.07	0.08	-0.0045	-0.03	0.08	0.31
Deciduous Broadleaf Trees	Deciduous_broad	100	6.6923	0.5875	0.4	0.77	-0.2532	-0.31	0.77	0			Deciduous Broadleaf Trees	100	5.6667	0.0169	0.01	0.02	-0.2362	-0.31	0.02	0
Deciduous Broadleaf Trees	Deciduous_broad	1000	0.6949	0.3442	0.07	0.58	-0.377	-0.42	0.58	0			Deciduous Broadleaf Trees	1000	4.8824	0.001	0	0	-0.3665	-0.43	0	0
Elevation	elevation	10	0.3514	0.172	0.16	0.18	-0.0445	-0.08	0.18	0			Elevation	10	6.1429	0.067	0.06	0.07	0.0021	-0.02	0.07	0.63
Elevation	elevation	100	0.1111	0.3154	0.24	0.36	-0.2642	-0.31	0.36	0			Elevation	100	1.5641	0.0164	0.01	0.02	-0.1221	-0.16	0.02	0
Elevation	elevation	1000	0.0638	0.1347	0.01	0.26	-0.3886	-0.44	0.26	0			Elevation	1000	2.4483	0.0017	0	0	-0.205	-0.27	0	0
Evergreen Broadleaf Trees	Evergreen_broad	10	1.7778	0.0932	0.09	0.1	0	0	0.1	0.01			Evergreen Broadleaf Trees	10	1.7778	0.0931	0.09	0.1	0	0	0.1	0
Evergreen Broadleaf Trees	Evergreen_broad	100	1.5	0.0932	0.09	0.1	0	0	0.1	0.01			Evergreen Broadleaf Trees	100	1.5641	0.0931	0.09	0.1	0	0	0.1	0
Evergreen Broadleaf Trees	Evergreen_broad	1000	1.3256	0.0932	0.09	0.1	0	0	0.1	0.01			Evergreen Broadleaf Trees	1000	2.125	0.0931	0.09	0.1	0	0	0.1	0
Regularly Flooded Vegetation	flood_veg	10	1.1739	0.0944	0.09	0.1	-0.0008	0	0.1	0.33			Regularly Flooded Vegetation	10	1.9412	0.0931	0.09	0.1	0	0	0.1	0.32
Regularly Flooded Vegetation	flood_veg	100	1.7027	0.0969	0.09	0.1	-0.0007	-0.01	0.1	0.39			Regularly Flooded Vegetation	100	1.7778	0.0926	0.08	0.1	-0.0002	-0.01	0.1	0.21
Regularly Flooded Vegetation	flood_veg	1000	2.125	0.098	0.09	0.11	-0.0003	-0.01	0.11	0.45			Regularly Flooded Vegetation	1000	3.5455	0.0885	0.02	0.1	-0.0035	-0.26	0.1	0.08
Flyway_Anseriformes	Flyway_Ans	10	2.5714	0.0946	0.09	0.1	0.0025	-0.02	0.1	0.61			Flyway_Anseriformes	10	0.0989	0.0892	0.08	0.09	-0.0223	-0.04	0.09	0
Flyway_Anseriformes	Flyway_Ans	100	0.9231	0.0937	0.09	0.1	-0.0053	-0.03	0.1	0.23			Flyway_Anseriformes	100	0.0204	0.0196	0.01	0.04	-0.3179	-0.38	0.04	0
Flyway_Anseriformes	Flyway_Ans	1000	0.8182	0.0936	0.09	0.1	-0.0066	-0.03	0.1	0.21			Flyway_Anseriformes	1000	0.0638	-0.0002	0	0	-0.3931	-0.44	0	0
Flyway_Apodiformes	Flyway_Apod	10	0.0989	0.1187	0.11	0.13	-0.0363	-0.06	0.13	0			Flyway_Apodiformes	10	0.7544	0.0918	0.09	0.1	-0.0055	-0.02	0.1	0.06
Flyway_Apodiformes	Flyway_Apod	100	0.0204	0.1188	0.11	0.13	-0.0676	-0.09	0.13	0			Flyway_Apodiformes	100	0.4085	0.0461	0.03	0.08	-0.2001	-0.3	0.08	0
Flyway_Apodiformes	Flyway_Apod	1000	0.0101	0.1186	0.11	0.13	-0.0716	-0.1	0.13	0			Flyway_Apodiformes	1000	0.1628	0.0006	0	0	-0.3935	-0.44	0	0
Flyway_Passeriformes	Flyway_Pas	10	1.0408	0.2271	0.21	0.24	-0.164	-0.2	0.24	0			Flyway_Passeriformes	10	0.3158	0.0398	0.03	0.05	-0.1684	-0.22	0.05	0
Flyway_Passeriformes	Flyway_Pas	100	2.4483	0.2732	0.23	0.31	-0.2938	-0.34	0.31	0			Flyway_Passeriformes	100	0.4085	0.0023	0	0	-0.3722	-0.41	0	0
Flyway_Passeriformes	Flyway_Pas	1000	4	0.2558	0.21	0.3	-0.3219	-0.38	0.3	0			Flyway_Passeriformes	1000	0.4706	0.0001	0	0	-0.3875	-0.43	0	0
Cropland	gcrop	10	3.5455	0.0794	0.07	0.09	0.0247	0.01	0.09	1	3.5455		Cropland	10	4.2632	0.0347	0.03	0.04	-0.0461	-0.09	0.04	0
Cropland	gcrop	100	32.3333	0.0806	0.07	0.09	0.0274	0.01	0.09	1	32.3333		Cropland	100	1.5	0.0041	0	0	-0.1741	-0.23	0	0
Cropland	gcrop	1000	3	0.0808	0.07	0.09	0.0277	0.01	0.09	1	3		Cropland	1000	1.6316	0.0004	0	0	-0.2036	-0.26	0	0
GDP	GDP	10	14	0.0998	0.09	0.11	0.0019	0	0.11	0.78			GDP	10	3.0184	0.0934	0.08	0.1	0.002	0	0.1	0.81
GDP	GDP	100	13.2857	0.1286	0.12	0.14	0.0079	-0.02	0.14	0.76			GDP	100	1.6316	0.0696	0.06	0.07	-0.038	-0.06	0.07	0.02
GDP	GDP	1000	1	0.2439	0.21	0.28	-0.0886	-0.13	0.28	0			GDP	1000	0	0.0092	0.01	0.01	-0.2801	-0.32	0.01	0
Urbanization of cropland	gflcu	10	2.125	0.0966	0.09	0.1	0.0015	0	0.1	0.88			Urbanization of cropland	10	1.6316	0.0928	0.09	0.1	-0.0007	0	0.1	0.07
Urbanization of cropland	gflcu	100	3.1667	0.1169	0.11	0.12	0.0053	-0.01	0.12	0.8			Urbanization of cropland	100	0.2346	0.0897	0.08	0.1	-0.0077	-0.01	0.1	0.01
Urbanization of cropland	gflcu	1000	2.5714	0.2091	0.19	0.23	-0.0369	-0.07	0.23	0.04			Urbanization of cropland	1000	0.2346	0.063	0.05	0.07	-0.1001	-0.16	0.07	0
Urbanization of pasture	gflpu	10	2.7037	0.2281	0.21	0.25	-0.027	-0.04	0.25	0.04			Urbanization of pasture	10	2.0303	0.093	0.09	0.1	-0.0001	0	0.1	0.18
Urbanization of pasture	gflpu	100	5.6667	1.0524	0.75	1.29	-0.129	-0.2	1.29	0			Urbanization of pasture	100	1.0833	0.0921	0.09	0.1	-0.0018	0	0.1	0.08
Urbanization of pasture	gflpu	1000	8.0909	1.9528	0.45	7.32	-0.3367	-0.4	7.32	0			Urbanization of pasture	1000	0.8868	0.0836	0.08	0.09	-0.0164	-0.05	0.09	0.03
Urbanization of secondary land	gflsu	10	2.125	0.0968	0.09	0.1	0.0014	0	0.1	0.87			Urbanization of secondary land	10	2.2258	0.0928	0.09	0.1	0	0	0.1	0.5
Urbanization of secondary land	gflsu	100	2.2258	0.115	0.11	0.12	0.0024	-0.01	0.12	0.63			Urbanization of secondary land	100	1.6316	0.0906	0.08	0.1	0	0	0.1	0.51
Urbanization of secondary land	gflsu	1000	0.4085	0.1901	0.17	0.21	-0.0668	-0.1	0.21	0			Urbanization of secondary land	1000	0.7857	0.0725	0.06	0.08	-0.0284	-0.12	0.08	0.04
Urbanization of primary land	gflvu	10	3	0.0935	0.09	0.1	0.0018	0	0.1	1	3		Urbanization of primary land	10	1.7778	0.0931	0.09	0.1	0	0	0.1	0
Urbanization of primary land	gflvu	100	4.5556	0.0935	0.09	0.1	0.0022	0	0.1	1	4.5556		Urbanization of primary land	100	2.125	0.0931	0.09	0.1	0	0	0.1	0
Urbanization of primary land	gflvu	1000	5.6667	0.0936	0.09	0.1	0.0023	0	0.1	1	5.6667		Urbanization of primary land	1000	1.439	0.0931	0.09	0.1	0	0	0.1	0
Pasture land	gpast	10	2.0303	0.0942	0.09	0.1	0.0006	0	0.1	0.83			Pasture land	10	3	0.0559	0.05	0.06	0.0013	-0.03	0.06	0.52
Pasture land	gpast	100	9	0.1031	0.1	0.11	0.0045	0	0.11	0.91	9		Pasture land	100	1.6316	0.0106	0.01	0.01	-0.1016	-0.15	0.01	0
Pasture land	gpast	1000	3.1667	0.1617	0.15	0.17	0.0068	-0.01	0.17	0.62			Pasture land	1000	1.439	0.0011	0	0	-0.1534	-0.2	0	0
Primary land	gpri	10	1.9412	0.1075	0.1	0.12	-0.0581	-0.09	0.12	0			Primary land	10	0.8868	0.0777	0.07	0.08	-0.0475	-0.08	0.08	0
Primary land	gpri	100	1.5	0.0945	0.09	0.11	-0.1683	-0.21	0.11	0			Primary land	100	0.4925	0.0135	0.01	0.02	-0.3241	-0.38	0.02	0
Primary land	gpri	1000	2.3333	0.0883	0.08	0.1	-0.2071	-0.25	0.1	0			Primary land	1000	0.2658	0.0003	0	0	-0.391	-0.44	0	0
Secondary land	gsecd	10	0.6667	0.3917	0.31	0.45	-0.1545	-0.19	0.45	0			Secondary land	10	13.2857	0.0243	0.02	0.03	-0.0197	-0.05	0.03	0.1
Secondary land	gsecd	100	2.8462	1.3232	0.59	2.57	-0.3007	-0.35	2.57	0			Secondary land	100	3	0.0029	0	0	-0.0935	-0.13	0	0
Secondary land	gsecd	1000	0.9608	0.9373	0	21.79	-0.3779	-0.44	21.79	0			Secondary land	1000	3.5455	0.0003	0	0	-0.1131	-0.15	0	0
Urban land	gurbn	10	3.3478	0.1206	0.09	0.13	-0.0025	-0.02	0.13	0.38			Urban land	10	6.6923	0.0861	0.07	0.1	0.0011	-0.01	0.1	0.6
Urban land	gurbn	100	1.2222	0.2618	0.21	0.32	-0.0798	-0.12	0.32	0			Urban land	100	0.3158	0.0405	0.04	0.05	-0.1209	-0.17	0.05	0
Urban land	gurbn	1000	0.3699	0.8341	0.52	1.19	-0.2372	-0.32	1.19	0			Urban land	1000	0.25	0.0034	0	0	-0.3166	-0.37	0	0
Habitats Directive	habitat	10	0.087	0.2906	0.26	0.32	-0.0733	-0.1	0.32	0			Habitats Directive	10	0.1	0.0665	0.06	0.07	-0.0121	-0.03	0.07	0
Habitats Directive	habitat	100	0.087	1.3214	0.82	1.72	-0.1707	-0.23	1.72	0			Habitats Directive	100	0.2	0.0283	0.02	0.05	-0.1432	-0.2	0.05	0
Habitats Directive	habitat	1000	0.1494	1.8833	0.3	13.81	-0.3548	-0.42	13.81	0			Habitats Directive	1000	0.2	0.0005	0	0	-0.2437	-0.3	0	0
forest-related species and habitats indicator	habitats_species	10	2.4483	0.072	0.06	0.08	0.0064	-0.01	0.08	0.88			forest-related species and habitats indicator	10	2.7	0.0693	0.06	0.08	-0.001	-0.01	0.08	0.43
forest-related species and habitats indicator	habitats_species	100	2.1752	0.0717	0.06	0.08	0.0046	-0.01	0.08	0.73			forest-related species and habitats indicator	100	2.1	0.035	0.02	0.06	-0.1184	-0.2	0.06	0.03
forest-related species and habitats indicator	habitats_species	1000	2.0786	0.0717	0.06	0.08	0.0044	-0.01	0.08	0.7			forest-related species and habitats indicator	1000	2	0.001	0	0	-0.2364	-0.3	0	0
Herbaceous Vegetation	her_veg	10	6.6923	0.1597	0.14	0.17	0.0128	-0.02	0.17	0.8			Herbaceous Vegetation	10	0.4085	0.0891	0.08	0.1	-0.0104	-0.02	0.1	0.03
Herbaceous Vegetation	her_veg	100	0.4085	0.2496	0.21	0.27	-0.1552	-0.19	0.27	0			Herbaceous Vegetation	100	0.2346	0.0531	0.04	0.07	-0.1703	-0.23	0.07	0
Herbaceous Vegetation	her_veg	1000	0.1905	0.231	0.17	0.28	-0.2947	-0.35	0.28	0			Herbaceous Vegetation	1000	0.1905	0.001	0	0	-0.3926	-0.44	0	0
Lake_river_reservoir	lake_river_reservoir	10	1.439	0.077	0.07	0.09	0.0035	-0.01	0.09	0.74			Lake_river_reservoir	10	0.4706	0.0702	0.06	0.08	-0.0016	-0.01	0.08	0.22
Lake_river_reservoir	lake_river_reservoir	100	1.5	0.079	0.07	0.09	0.0043	-0.01	0.09	0.75			Lake_river_reservoir	100	0.8182	0.0447	0.02	0.07	-0.079	-0.17	0.07	0.07
Lake_river_reservoir	lake_river_reservoir	1000	1.7027	0.0792	0.07	0.09	0.0044	-0.01	0.09	0.75			Lake_river_reservoir	1000	0.7544	0.0011	0	0.07	-0.2277	-0.29	0.07	0.06
Livestock count	livestock	10	13.2857	0.1152	0.1	0.13	0.0165	0.01	0.13	0.97	13.2857		Livestock count	10	10.1111	0.0875	0.08	0.1	-0.01	-0.02	0.1	0
Livestock count	livestock	100	24	0.2281	0.2	0.26	0.0198	-0.02	0.26	0.91	24		Livestock count	100	0.5152	0.0516	0.04	0.06	-0.0762	-0.13	0.06	0
Livestock count	livestock	1000	32.3333	1.156	1.01	1.34	-0.0079	-0.06	1.34	0.95	32.3333		Livestock count	1000	0.0526	0.0082	0.01	0.01	-0.2236	-0.32	0.01	0
Mammal richness	mamms	10	4	0.0258	0.02	0.03	0.0276	0	0.03	0.79			Mammal richness	10	15.6667	0.4194	0.38	0.45	-0.0266	-0.05	0.45	0
Mammal richness	mamms	100	3.5455	0.0033	0	0	0.0096	-0.02	0	0.73			Mammal richness	100	13.2857	3.0557	2.41	3.45	-0.0649	-0.12	3.45	0
Mammal richness	mamms	1000	2.7037	0.0003	0	0	0.0062	-0.03	0	0.65			Mammal richness	1000	11.5	28.2091	21.31	32.47	-0.0856	-0.17	32.47	0
Poultry meat consumption	meat	10	19	0.2258	0.2	0.24	-0.0056	-0.02	0.24	0.22			Poultry meat consumption	10	10.1111	0.0414	0.04	0.04	-0.01	-0.02	0.04	0.08
Poultry meat consumption	meat	100	5.25	1.3375	1.17	1.44	-0.021	-0.05	1.44	0.08			Poultry meat consumption	100	6.1429	0.0067	0.01	0.01	-0.0215	-0.04	0.01	0.05
Poultry meat consumption	meat	1000	10.1111	12.4316	10.83	13.34	-0.0248	-0.06	13.34	0.07			Poultry meat consumption	1000	5.25	0.0007	0	0	-0.0237	-0.05	0	0.04
Mixed/Other Trees	Mixed	10	0.3889	0.2369	0.22	0.25	-0.0879	-0.12	0.25	0			Mixed/Other Trees	10	0.8868	0.0754	0.07	0.08	-0.0296	-0.05	0.08	0.01
Mixed/Other Trees	Mixed	100	0.25	0.3494	0.25	0.43	-0.3221	-0.38	0.43	0			Mixed/Other Trees	100	1.3256	0.0167	0.01	0.02	-0.2909	-0.35	0.02	0
Mixed/Other Trees	Mixed	1000	0.1494	0.0996	0	0.22	-0.3905	-0.44	0.22	0			Mixed/Other Trees	1000	2.7037	0.0007	0	0	-0.3813	-0.43	0	0
Culex pipiens status	mosquito_status	10	3.5	0.0534	0.05	0.06	0.0005	-0.01	0.06	0.57			Culex pipiens status	10	2.8462	0.0305	0.02	0.04	-0.0798	-0.14	0.04	0.01
Culex pipiens status	mosquito_status	100	3.2	0.0162	0.01	0.02	-0.0055	-0.02	0.02	0.31			Culex pipiens status	100	3	0.0018	0	0	-0.2207	-0.28	0	0
Culex pipiens status	mosquito_status	1000	3.3	0.002	0	0	-0.0104	-0.03	0	0.23			Culex pipiens status	1000	2.7037	0.0001	0	0	-0.2345	-0.29	0	0
Needleleaf Trees	Needle	10	0.4286	0.1484	0.14	0.16	-0.0602	-0.09	0.16	0			Needleleaf Trees	10	0.6129	0.0853	0.08	0.09	-0.0158	-0.03	0.09	0.03
Needleleaf Trees	Needle	100	0.2048	0.1868	0.16	0.21	-0.2111	-0.26	0.21	0			Needleleaf Trees	100	0.5873	0.0221	0.02	0.03	-0.2782	-0.34	0.03	0
Needleleaf Trees	Needle	1000	0.2821	0.1883	0.16	0.23	-0.2751	-0.32	0.23	0			Needleleaf Trees	1000	1.8571	0.0008	0	0	-0.3848	-0.43	0	0
Open water	open_water	10	5.6667	0.1428	0.13	0.16	-0.0124	-0.05	0.16	0.2			Open water	10	8.0909	0.0687	0.05	0.08	-0.0975	-0.16	0.08	0
Open water	open_water	100	5.25	0.1677	0.15	0.19	-0.0621	-0.11	0.19	0			Open water	100	0.5625	0.0043	0	0.01	-0.3743	-0.42	0.01	0
Open water	open_water	1000	4.2632	0.1782	0.16	0.2	-0.0822	-0.13	0.2	0			Open water	1000	0.1364	0	0	0	-0.3904	-0.44	0	0
Human population	popcount	10	4	0.1036	0.09	0.11	0.0027	0	0.11	0.83			Human population	10	4.8824	0.0904	0.08	0.1	0.0015	0	0.1	0.8
Human population	popcount	100	2.2258	0.1669	0.15	0.19	-0.0076	-0.03	0.19	0.3			Human population	100	4	0.0678	0.06	0.07	-0.0097	-0.03	0.07	0.21
Human population	popcount	1000	1.0833	0.5545	0.42	0.7	-0.0986	-0.16	0.7	0			Human population	1000	0.1905	0.0143	0.01	0.02	-0.162	-0.2	0.02	0
Precipitation	pre	10	1.439	0.1571	0.15	0.17	0.0011	0	0.17	0.79			Precipitation	10	1.2727	0.0558	0.05	0.06	-0.0023	0	0.06	0.04
Precipitation	pre	100	2.8462	0.7255	0.68	0.78	-0.0006	-0.01	0.78	0.45			Precipitation	100	1.5	0.0121	0.01	0.01	-0.0067	-0.01	0.01	0.01
Precipitation	pre	1000	1.9412	6.3979	5.98	6.89	-0.0015	-0.01	6.89	0.35			Precipitation	1000	1.5	0.0014	0	0	-0.008	-0.01	0	0.01
Shrubs	Shrubs	10	9	0.1178	0.11	0.13	0.0216	0.01	0.13	0.99	9		Shrubs	10	1.2727	0.091	0.09	0.1	-0.0037	-0.01	0.1	0.1
Shrubs	Shrubs	100	2.0303	0.1343	0.12	0.15	-0.0362	-0.07	0.15	0.02			Shrubs	100	0.6129	0.0672	0.06	0.08	-0.0852	-0.13	0.08	0
Shrubs	Shrubs	1000	1.7778	0.1318	0.12	0.14	-0.0758	-0.12	0.14	0			Shrubs	1000	0.9231	0.0048	0	0.01	-0.3651	-0.41	0.01	0
Anunal mean temperature	tmp	10	2.8462	0.374	0.35	0.4	0.0112	0	0.4	0.95	2.8462		Anunal mean temperature	10	2.3333	0.0221	0.02	0.02	-0.0409	-0.05	0.02	0
Anunal mean temperature	tmp	100	2.2258	2.8296	2.62	3.04	0.0071	-0.01	3.04	0.83			Anunal mean temperature	100	1.8571	0.0028	0	0	-0.0583	-0.07	0	0
Anunal mean temperature	tmp	1000	2.0303	27.361	25.57	29.62	0.0062	-0.01	29.62	0.81			Anunal mean temperature	1000	2.5714	0.0003	0	0	-0.0608	-0.08	0	0
Lake_Wetland	wetland_combine	10	0.9231	0.0795	0.07	0.09	-0.0012	-0.02	0.09	0.47			Lake_Wetland	10	0.1628	0.0679	0.06	0.08	-0.011	-0.02	0.08	0.03
Lake_Wetland	wetland_combine	100	1.439	0.0827	0.07	0.09	-0.0018	-0.02	0.09	0.44			Lake_Wetland	100	0.0417	0.0166	0.01	0.03	-0.1873	-0.25	0.03	0
Lake_Wetland	wetland_combine	1000	1.0408	0.083	0.07	0.09	-0.0021	-0.02	0.09	0.44			Lake_Wetland	1000	0.2987	-0.0001	0	0	-0.2439	-0.3	0	0
Costal_Wetland	wetland_new	10	4.2632	0.0672	0.04	0.08	0.011	0.01	0.08	1	4.2632		Costal_Wetland	10	3.1667	0.062	0.04	0.07	-0.0007	0	0.07	0.14
Costal_Wetland	wetland_new	100	4.8824	0.0754	0.05	0.09	0.016	0	0.09	0.96	4.8824		Costal_Wetland	100	2.7037	0.0575	0.04	0.07	-0.0116	-0.05	0.07	0.04
Costal_Wetland	wetland_new	1000	3.7619	0.0843	0.06	0.1	0.0059	-0.03	0.1	0.66			Costal_Wetland	1000	0.5873	0.0164	0	0.03	-0.1592	-0.24	0.03	0
Wetland	wetland_other	10	0.6667	0.0745	0.06	0.08	0.0008	-0.01	0.08	0.55			Wetland	10	0.0204	0.0684	0.06	0.08	-0.0091	-0.02	0.08	0.01
Wetland	wetland_other	100	0.6667	0.0752	0.06	0.08	-0.0016	-0.02	0.08	0.43			Wetland	100	0.0101	0.0193	0.01	0.03	-0.1781	-0.23	0.03	0
Wetland	wetland_other	1000	0.6129	0.0752	0.06	0.08	-0.0021	-0.02	0.08	0.43			Wetland	1000	0.1236	-0.0001	0	0	-0.245	-0.3	0	0

## Sheet: NS3_A_LC
			Conductance										Resistance
Risk.Factor	Abbr.	k	BF value	Regression_coefficient_median	Regression_coefficient_hdi_low	Regression_coefficient_hdi_high	Q_statistic_median	Q_statistic_hdi_low	Q_statistic_hdi_high	p_qgt0	BF sig		Risk.Factor	k	BF value	Regression_coefficient_median	Regression_coefficient_hdi_low	Regression_coefficient_hdi_high	Q_statistic_median	Q_statistic_hdi_low	Q_statistic_hdi_high	p_qgt0	BF sig
Birds Directive	bird	10	3	0.0535	0.02	0.1	0.0078	-0.16	0.1	0.57			Birds Directive	10	1.1277	0.0021	0	0.01	-0.1222	-0.31	0.01	0.06
Birds Directive	bird	100	2.4483	0.0628	0.02	0.12	-0.018	-0.21	0.12	0.38			Birds Directive	100	0.5385	0.0002	0	0	-0.2129	-0.44	0	0.02
Birds Directive	bird	1000	3.1667	0.0633	0.02	0.13	-0.0268	-0.25	0.13	0.37			Birds Directive	1000	0.4925	0	0	0	-0.2186	-0.45	0	0.02
Birds Directive and Habitats Directive	bird_and_habitat	10	3	0.0273	0.01	0.06	-0.0255	-0.08	0.06	0.24			Birds Directive and Habitats Directive	10	1.439	0.0043	0	0.01	-0.0496	-0.24	0.01	0.19
Birds Directive and Habitats Directive	bird_and_habitat	100	1.5641	0.0276	0.01	0.07	-0.0402	-0.12	0.07	0.21			Birds Directive and Habitats Directive	100	0.6129	0.0003	0	0	-0.2174	-0.5	0	0.02
Birds Directive and Habitats Directive	bird_and_habitat	1000	1.7027	0.0276	0.01	0.07	-0.0427	-0.13	0.07	0.19			Birds Directive and Habitats Directive	1000	1.9412	0	0	0	-0.2306	-0.56	0	0.01
Percentage of Cultivated and Managed Vegetation	cul_veg	10	3	0.4087	0.3	0.55	-0.0971	-0.17	0.55	0			Percentage of Cultivated and Managed Vegetation	10	1.329	0.0954	0.08	0.11	0	0	0.11	0
Percentage of Cultivated and Managed Vegetation	cul_veg	100	1.9412	0.2778	0.06	0.46	-0.253	-0.35	0.46	0			Percentage of Cultivated and Managed Vegetation	100	1.5441	0.0954	0.08	0.11	0	0	0.11	0
Percentage of Cultivated and Managed Vegetation	cul_veg	1000	1.0833	0.1217	-0.07	0.25	-0.272	-0.37	0.25	0			Percentage of Cultivated and Managed Vegetation	1000	1.0758	0.0954	0.08	0.11	0	0	0.11	0
Deciduous Broadleaf Trees	Deciduous_broad	10	0.2987	0.1704	0.13	0.21	-0.1127	-0.19	0.21	0			Deciduous Broadleaf Trees	10	8.0909	0.0764	0.07	0.09	0.0091	-0.03	0.09	0.62
Deciduous Broadleaf Trees	Deciduous_broad	100	0.5152	0.1836	0.07	0.35	-0.2489	-0.34	0.35	0			Deciduous Broadleaf Trees	100	13.2857	0.0238	0.01	0.03	-0.1112	-0.22	0.03	0
Deciduous Broadleaf Trees	Deciduous_broad	1000	0.4085	0.0338	-0.14	0.16	-0.2742	-0.37	0.16	0			Deciduous Broadleaf Trees	1000	8.0909	0.0016	0	0	-0.2291	-0.36	0	0
Elevation	elevation	10	0.4925	0.1347	0.11	0.15	-0.0591	-0.11	0.15	0			Elevation	10	7.3892	0.064	0.05	0.08	-0.0003	-0.04	0.08	0.49
Elevation	elevation	100	0.3158	0.1817	0.11	0.24	-0.2114	-0.3	0.24	0			Elevation	100	6.1429	0.0143	0.01	0.02	-0.0688	-0.17	0.02	0.13
Elevation	elevation	1000	0.4706	0.0596	-0.04	0.15	-0.2781	-0.37	0.15	0			Elevation	1000	5.6667	0.0016	0	0	-0.1041	-0.22	0	0.04
Evergreen Broadleaf Trees	Evergreen_broad	10	0.5873	0.0954	0.08	0.11	0	0	0.11	0			Evergreen Broadleaf Trees	10	0.4493	0.0011	0	0	0	0	0	0.66
Evergreen Broadleaf Trees	Evergreen_broad	100	0.5625	0.0954	0.08	0.11	0	0	0.11	0			Evergreen Broadleaf Trees	100	0.7241	0.0001	0	0	0	0	0	0.48
Evergreen Broadleaf Trees	Evergreen_broad	1000	0.5152	0.0954	0.08	0.11	0	0	0.11	0			Evergreen Broadleaf Trees	1000	0.7241	0	0	0	0	0	0	0.62
Regularly Flooded Vegetation	flood_veg	10	1.3256	0.1085	0.05	0.2	-0.2658	-0.38	0.2	0			Regularly Flooded Vegetation	10	0.5152	0.0953	0.08	0.11	0	0	0.11	0.17
Regularly Flooded Vegetation	flood_veg	100	2.0303	0.2908	0.23	0.37	-0.0391	-0.1	0.37	0.08			Regularly Flooded Vegetation	100	0.8519	0.0946	0.08	0.11	-0.0003	-0.02	0.11	0.1
Regularly Flooded Vegetation	flood_veg	1000	4	0.4367	0.17	0.81	-0.2121	-0.32	0.81	0			Regularly Flooded Vegetation	1000	1.381	0.0859	0.01	0.1	-0.0031	-0.23	0.1	0.05
Flyway_Anseriformes	Flyway_Ans	10	0.2	0.1043	0.09	0.12	0.0278	0.01	0.12	1	0.2		Flyway_Anseriformes	10	0.0989	0.086	0.07	0.11	-0.0278	-0.05	0.11	0
Flyway_Anseriformes	Flyway_Ans	100	0	0.1058	0.09	0.12	0.0308	0.01	0.12	1	0		Flyway_Anseriformes	100	0.1236	0.016	0.01	0.03	-0.2377	-0.32	0.03	0
Flyway_Anseriformes	Flyway_Ans	1000	0.1	0.1059	0.09	0.12	0.0314	0.01	0.12	1	0.1		Flyway_Anseriformes	1000	0.3514	-0.0002	0	0	-0.2789	-0.37	0	0
Flyway_Apodiformes	Flyway_Apod	10	0.1905	0.0946	0.08	0.11	-0.0423	-0.07	0.11	0			Flyway_Apodiformes	10	1.7027	0.0924	0.08	0.11	-0.0043	-0.02	0.11	0.25
Flyway_Apodiformes	Flyway_Apod	100	0.25	0.09	0.08	0.11	-0.0614	-0.1	0.11	0			Flyway_Apodiformes	100	1.1277	0.0301	0.02	0.06	-0.1764	-0.27	0.06	0
Flyway_Apodiformes	Flyway_Apod	1000	0.2658	0.0893	0.07	0.11	-0.0642	-0.1	0.11	0			Flyway_Apodiformes	1000	1.1739	0.0006	0	0	-0.2722	-0.37	0	0
Flyway_Passeriformes	Flyway_Pas	10	1.7027	0.2224	0.18	0.31	-0.1349	-0.23	0.31	0			Flyway_Passeriformes	10	0.1765	0.0275	0.02	0.04	-0.1915	-0.3	0.04	0
Flyway_Passeriformes	Flyway_Pas	100	0.9231	0.142	0.08	0.24	-0.2546	-0.37	0.24	0			Flyway_Passeriformes	100	0.1765	0	0	0	-0.2779	-0.37	0	0
Flyway_Passeriformes	Flyway_Pas	1000	0.9608	0.1085	0.05	0.2	-0.2658	-0.38	0.2	0			Flyway_Passeriformes	1000	0.9608	-0.0001	0	0	-0.2802	-0.36	0	0
Cropland	gcrop	10	5.6667	0.0969	0.08	0.11	0.0018	0	0.11	0.81			Cropland	10	0.7857	0.0231	0.02	0.03	-0.0846	-0.17	0.03	0
Cropland	gcrop	100	5.25	0.0999	0.08	0.11	0.0049	-0.01	0.11	0.76			Cropland	100	1.0408	0.0026	0	0	-0.1536	-0.26	0	0
Cropland	gcrop	1000	1.2222	0.1016	0.08	0.12	0.0083	-0.01	0.12	0.86			Cropland	1000	1.2727	0.0003	0	0	-0.1651	-0.27	0	0
GDP	GDP	10	3.3478	0.0998	0.08	0.12	0.0038	0	0.12	0.89			GDP	10	3.6667	0.0929	0.08	0.11	0.0035	0	0.11	0.76
GDP	GDP	100	6.6923	0.1272	0.1	0.15	0.021	0	0.15	0.95	6.6923		GDP	100	0.8868	0.0644	0.05	0.08	-0.0325	-0.07	0.08	0.07
GDP	GDP	1000	8.0909	0.2755	0.22	0.34	0.0118	-0.08	0.34	0.62			GDP	1000	0.0309	0.0072	0.01	0.01	-0.1987	-0.32	0.01	0
Urbanization of cropland	gflcu	10	1.0408	0.0982	0.08	0.11	0.0017	0	0.11	0.84			Urbanization of cropland	10	0.7899	0.0271	0.02	0.04	-0.1915	-0.29	0.04	0
Urbanization of cropland	gflcu	100	2.4483	0.1157	0.1	0.13	0.0049	-0.01	0.13	0.76			Urbanization of cropland	100	1.2748	-0.0001	0	0	-0.278	-0.37	0	0
Urbanization of cropland	gflcu	1000	1.9412	0.1907	0.16	0.23	-0.0382	-0.08	0.23	0.01			Urbanization of cropland	1000	1.2823	-0.0001	0	0	-0.2797	-0.36	0	0
Urbanization of pasture	gflpu	10	0.6129	0.0963	0.08	0.11	0.0001	0	0.11	0.55			Urbanization of pasture	10	1.3012	0.0011	0	0	0	0	0	0.66
Urbanization of pasture	gflpu	100	0.7857	0.1032	0.09	0.12	-0.0005	-0.01	0.12	0.47			Urbanization of pasture	100	1.6937	0.0001	0	0	0	0	0	0.48
Urbanization of pasture	gflpu	1000	1.5	0.147	0.12	0.17	-0.0173	-0.07	0.17	0.14			Urbanization of pasture	1000	1.0987	0	0	0	0	0	0	0.62
Urbanization of secondary land	gflsu	10	0.6393	0.098	0.08	0.11	0.0012	0	0.11	0.76			Urbanization of secondary land	10	1.3744	0.0909	0.08	0.11	-0.0136	-0.02	0.11	0
Urbanization of secondary land	gflsu	100	1.9412	0.1142	0.1	0.13	0.0037	-0.01	0.13	0.61			Urbanization of secondary land	100	0.7812	0.0266	0.01	0.04	-0.204	-0.28	0.04	0
Urbanization of secondary land	gflsu	1000	1.7778	0.1868	0.16	0.22	-0.0359	-0.08	0.22	0.08			Urbanization of secondary land	1000	0.8174	0	0	0	-0.2815	-0.37	0	0
Urbanization of primary land	gflvu	10	0.5625	0.0954	0.08	0.11	0	0	0.11	0			Urbanization of primary land	10	0.9017	0.086	0.07	0.11	-0.0278	-0.05	0.11	0
Urbanization of primary land	gflvu	100	0.5152	0.0954	0.08	0.11	0	0	0.11	0			Urbanization of primary land	100	0.9219	0.016	0.01	0.03	-0.2377	-0.32	0.03	0
Urbanization of primary land	gflvu	1000	0.4925	0.0954	0.08	0.11	0	0	0.11	0			Urbanization of primary land	1000	1.9283	-0.0002	0	0	-0.2789	-0.37	0	0
Pasture land	gpast	10	2.3333	0.2049	0.17	0.24	-0.0161	-0.08	0.24	0.15			Pasture land	10	1.439	0.0491	0.04	0.06	-0.025	-0.07	0.06	0.12
Pasture land	gpast	100	3.1667	0.4883	0.27	0.74	-0.1558	-0.27	0.74	0			Pasture land	100	2.125	0.0087	0.01	0.01	-0.0769	-0.16	0.01	0.04
Pasture land	gpast	1000	1.7027	0.3343	0.01	0.84	-0.2593	-0.36	0.84	0			Pasture land	1000	2.2258	0.0009	0	0	-0.0931	-0.18	0	0.04
Primary land	gpri	10	0.4085	0.1045	0.08	0.13	-0.0666	-0.12	0.13	0			Primary land	10	2.8462	0.0882	0.08	0.1	-0.0032	-0.03	0.1	0.43
Primary land	gpri	100	0.2346	0.09	0.06	0.11	-0.1597	-0.23	0.11	0			Primary land	100	3.5455	0.0363	0.01	0.06	-0.136	-0.28	0.06	0.02
Primary land	gpri	1000	0.2987	0.0743	0.04	0.1	-0.1956	-0.27	0.1	0			Primary land	1000	3.3478	0.0017	0	0	-0.2529	-0.37	0	0
Secondary land	gsecd	10	4.5556	0.4262	0.31	0.54	-0.0723	-0.16	0.54	0.02			Secondary land	10	3.5455	0.0196	0.02	0.02	-0.0188	-0.09	0.02	0.26
Secondary land	gsecd	100	3.1667	0.5952	0.11	2.1	-0.2266	-0.36	2.1	0			Secondary land	100	4.2632	0.0024	0	0	-0.0371	-0.14	0	0.1
Secondary land	gsecd	1000	1.1277	0.2254	-0.17	1.65	-0.2652	-0.4	1.65	0			Secondary land	1000	3.3478	0.0002	0	0	-0.0411	-0.16	0	0.09
Urban land	gurbn	10	3	0.1197	0.1	0.14	0.0045	-0.02	0.14	0.69			Urban land	10	1.1739	0.0821	0.07	0.1	-0.0171	-0.03	0.1	0.02
Urban land	gurbn	100	3.7619	0.2713	0.23	0.32	-0.0184	-0.07	0.32	0.28			Urban land	100	0.1364	0.0274	0.02	0.03	-0.1528	-0.24	0.03	0
Urban land	gurbn	1000	9	1.3842	0.98	1.84	-0.0771	-0.17	1.84	0.03			Urban land	1000	0.1236	0.0017	0	0	-0.2573	-0.36	0	0
Habitats Directive	habitat	10	3.7619	0.1522	0.07	0.34	0	0	0.34	0.44			Habitats Directive	10	1.1739	0.0021	0	0.01	-0.1222	-0.31	0.01	0.06
Habitats Directive	habitat	100	4	1.2935	0.59	2.85	0	0	2.85	0.62			Habitats Directive	100	0.5385	0.0002	0	0	-0.2129	-0.44	0	0.02
Habitats Directive	habitat	1000	3.7619	12.7066	5.79	28.01	0	0	28.01	0.49			Habitats Directive	1000	0.5152	0	0	0	-0.2186	-0.45	0	0.02
forest-related species and habitats indicator	habitats_species	10	1.1277	0.0535	0.02	0.1	0.0078	-0.16	0.1	0.57			forest-related species and habitats indicator	10	0.4925	0.0011	0	0	0	0	0	0.66
forest-related species and habitats indicator	habitats_species	100	0	0.0628	0.02	0.12	-0.018	-0.21	0.12	0.38			forest-related species and habitats indicator	100	0.3638	0.0001	0	0	0	0	0	0.48
forest-related species and habitats indicator	habitats_species	1000	0	0.0633	0.02	0.13	-0.0268	-0.25	0.13	0.37			forest-related species and habitats indicator	1000	0.2527	0	0	0	0	0	0	0.62
Herbaceous Vegetation	her_veg	10	1.2727	0.1302	0.11	0.15	-0.0143	-0.05	0.15	0.23			Herbaceous Vegetation	10	1	0.0895	0.07	0.1	-0.008	-0.03	0.1	0.12
Herbaceous Vegetation	her_veg	100	2.125	0.1918	0.15	0.23	-0.1146	-0.2	0.23	0			Herbaceous Vegetation	100	1.6316	0.0544	0.03	0.07	-0.105	-0.18	0.07	0
Herbaceous Vegetation	her_veg	1000	1.439	0.1758	0.11	0.23	-0.2032	-0.34	0.23	0			Herbaceous Vegetation	1000	1.1739	0.0017	0	0	-0.2627	-0.36	0	0
Lake_river_reservoir	lake_river_reservoir	10	1.1739	0.1	0.09	0.12	0.0014	-0.01	0.12	0.55			Lake_river_reservoir	10	0.6393	0.0951	0.08	0.11	-0.0003	-0.01	0.11	0.15
Lake_river_reservoir	lake_river_reservoir	100	1.5641	0.1015	0.09	0.12	0.0006	-0.01	0.12	0.55			Lake_river_reservoir	100	1.3256	0.0646	0.03	0.11	-0.0636	-0.2	0.11	0.06
Lake_river_reservoir	lake_river_reservoir	1000	1.1277	0.1017	0.09	0.12	0.0008	-0.01	0.12	0.55			Lake_river_reservoir	1000	1.0833	0.0035	0	0.1	-0.2028	-0.36	0.1	0.04
Livestock count	livestock	10	2.2258	0.1091	0.09	0.13	0.0038	-0.01	0.13	0.75			Livestock count	10	1.1739	0.0849	0.07	0.1	-0.0129	-0.03	0.1	0
Livestock count	livestock	100	2.3333	0.1924	0.15	0.23	-0.0108	-0.08	0.23	0.25			Livestock count	100	0.1494	0.0384	0.03	0.05	-0.1069	-0.16	0.05	0
Livestock count	livestock	1000	3.5455	0.9347	0.72	1.1	-0.0307	-0.14	1.1	0.09			Livestock count	1000	0.1236	0.004	0	0.01	-0.2175	-0.31	0.01	0
Mammal richness	mamms	10	1.7778	0.095	0.08	0.11	0.0031	0	0.11	0.86			Mammal richness	10	1.7027	0.021	0.02	0.02	-0.0066	-0.05	0.02	0.29
Mammal richness	mamms	100	2.5714	0.1004	0.08	0.12	-0.0026	-0.04	0.12	0.37			Mammal richness	100	1.8571	0.0026	0	0	-0.0141	-0.08	0	0.16
Mammal richness	mamms	1000	2.0303	0.1046	0.08	0.12	-0.032	-0.09	0.12	0.05			Mammal richness	1000	2.3333	0.0003	0	0	-0.0151	-0.09	0	0.15
Poultry meat consumption	meat	10	1.7778	0.2245	0.18	0.27	-0.0038	-0.02	0.27	0.38			Poultry meat consumption	10	1.9412	0.0417	0.03	0.05	-0.0082	-0.04	0.05	0.21
Poultry meat consumption	meat	100	2.0303	1.3557	1.09	1.59	-0.0076	-0.03	1.59	0.38			Poultry meat consumption	100	1.381	0.0067	0.01	0.01	-0.0214	-0.07	0.01	0.11
Poultry meat consumption	meat	1000	2.5714	12.6667	10.19	14.85	-0.0088	-0.03	14.85	0.36			Poultry meat consumption	1000	1.7027	0.0007	0	0	-0.0239	-0.08	0	0.09
Mixed/Other Trees	Mixed	10	1.3256	0.2252	0.19	0.26	-0.072	-0.14	0.26	0.02			Mixed/Other Trees	10	2.5714	0.0767	0.07	0.09	-0.0063	-0.05	0.09	0.38
Mixed/Other Trees	Mixed	100	0.5385	0.1707	0.06	0.28	-0.249	-0.34	0.28	0			Mixed/Other Trees	100	2.5714	0.0167	0.01	0.02	-0.1865	-0.28	0.02	0
Mixed/Other Trees	Mixed	1000	0.3333	0.0269	-0.1	0.18	-0.2773	-0.37	0.18	0			Mixed/Other Trees	1000	2.2258	0.0008	0	0	-0.257	-0.36	0	0
Culex pipiens status	mosquito_status	10	0.4085	0.2134	0.07	0.34	0	0	0.34	0.02			Culex pipiens status	10	0.6667	0.0015	0	0	0	0	0	0.34
Culex pipiens status	mosquito_status	100	0.5625	1.8136	0.62	2.9	0	0	2.9	0.16			Culex pipiens status	100	0.4493	0.0002	0	0	0	0	0	0.06
Culex pipiens status	mosquito_status	1000	0.6949	17.8157	6.1	28.48	0	0	28.48	0.53			Culex pipiens status	1000	0.7857	0	0	0	0	0	0	0.11
Needleleaf Trees	Needle	10	4.2632	0.142	0.11	0.16	-0.0232	-0.12	0.16	0.29			Needleleaf Trees	10	0.8868	0.0855	0.07	0.1	-0.023	-0.05	0.1	0.13
Needleleaf Trees	Needle	100	2.4483	0.1712	0.13	0.21	-0.126	-0.24	0.21	0			Needleleaf Trees	100	0.5152	0.0161	0.01	0.03	-0.2281	-0.31	0.03	0
Needleleaf Trees	Needle	1000	2.4483	0.1522	0.09	0.21	-0.1826	-0.3	0.21	0			Needleleaf Trees	1000	0.7544	-0.0002	0	0	-0.2767	-0.37	0	0
Open water	open_water	10	1.8571	0.1065	0.09	0.13	-0.0405	-0.11	0.13	0.05			Open water	10	4	0.0401	0.02	0.06	-0.1361	-0.22	0.06	0
Open water	open_water	100	3	0.1288	0.1	0.16	-0.0476	-0.12	0.16	0.06			Open water	100	1.1277	0.0018	0	0	-0.263	-0.36	0	0
Open water	open_water	1000	5.25	0.1435	0.12	0.17	-0.0511	-0.13	0.17	0.04			Open water	1000	0.6949	0.0001	0	0	-0.2737	-0.37	0	0
Human population	popcount	10	1.2727	0.1043	0.08	0.12	0.0048	0	0.12	0.86			Human population	10	0.8182	0.0912	0.07	0.11	-0.0028	-0.01	0.11	0.2
Human population	popcount	100	3.5455	0.1608	0.13	0.18	0.0129	-0.02	0.18	0.72			Human population	100	0.1494	0.0605	0.04	0.07	-0.0416	-0.08	0.07	0.01
Human population	popcount	1000	5.6667	0.5787	0.46	0.7	-0.0142	-0.08	0.7	0.34			Human population	1000	0.3158	0.0103	0.01	0.01	-0.151	-0.25	0.01	0
Precipitation	pre	10	0.2987	0.1563	0.13	0.18	-0.0057	-0.01	0.18	0.04			Precipitation	10	1.7778	0.059	0.05	0.07	0.0049	0	0.07	0.96
Precipitation	pre	100	0.6667	0.6916	0.59	0.82	-0.0151	-0.03	0.82	0.01			Precipitation	100	2.3333	0.0131	0.01	0.02	0.0091	0	0.02	0.93
Precipitation	pre	1000	0.8868	6.03	5.14	7.1	-0.0176	-0.04	7.1	0.01			Precipitation	1000	3.7619	0.0015	0	0	0.0098	-0.01	0	0.93
Shrubs	Shrubs	10	0.6393	0.1003	0.09	0.11	-0.0061	-0.02	0.11	0.2			Shrubs	10	0.6667	0.0943	0.08	0.11	-0.0021	-0.01	0.11	0.15
Shrubs	Shrubs	100	0.8182	0.0991	0.08	0.11	-0.0417	-0.08	0.11	0			Shrubs	100	0.6393	0.0798	0.04	0.09	-0.0396	-0.15	0.09	0
Shrubs	Shrubs	1000	0.8519	0.0961	0.08	0.11	-0.0594	-0.11	0.11	0			Shrubs	1000	0.7857	0.0064	0	0.01	-0.2584	-0.35	0.01	0
Anunal mean temperature	tmp	10	0.8182	0.3153	0.27	0.38	-0.0276	-0.05	0.38	0			Anunal mean temperature	10	2.125	0.0275	0.02	0.03	0.0151	0	0.03	0.96
Anunal mean temperature	tmp	100	0.8519	2.2649	1.9	2.7	-0.0405	-0.07	2.7	0			Anunal mean temperature	100	2.7037	0.0037	0	0	0.0171	-0.01	0	0.92
Anunal mean temperature	tmp	1000	1.0833	21.756	18.16	25.91	-0.0424	-0.07	25.91	0			Anunal mean temperature	1000	1.7778	0.0004	0	0	0.0172	-0.01	0	0.91
Lake_Wetland	wetland_combine	10	0.6393	0.1032	0.09	0.12	-0.0117	-0.04	0.12	0.13			Lake_Wetland	10	0.2821	0.092	0.08	0.11	-0.0111	-0.03	0.11	0.1
Lake_Wetland	wetland_combine	100	0.4706	0.1047	0.09	0.12	-0.0177	-0.05	0.12	0.06			Lake_Wetland	100	0.0417	0.0178	0.01	0.03	-0.2296	-0.32	0.03	0
Lake_Wetland	wetland_combine	1000	0.5385	0.1049	0.09	0.12	-0.0184	-0.05	0.12	0.06			Lake_Wetland	1000	0.4493	-0.0001	0	0	-0.2804	-0.37	0	0
Costal_Wetland	wetland_new	10	2.8462	0.3858	0.31	0.44	-0.0355	-0.06	0.44	0.01			Costal_Wetland	10	2.0303	0.0917	0.08	0.11	-0.0002	0	0.11	0.42
Costal_Wetland	wetland_new	100	1.7027	2.596	1.99	3.24	-0.0742	-0.12	3.24	0			Costal_Wetland	100	2.8462	0.0864	0.06	0.1	-0.013	-0.1	0.1	0.02
Costal_Wetland	wetland_new	1000	1.381	24.177	18.31	30.73	-0.0817	-0.13	30.73	0			Costal_Wetland	1000	0.5385	0.0149	0	0.02	-0.2287	-0.31	0.02	0
Wetland	wetland_other	10	0.3889	0.0988	0.08	0.11	-0.0102	-0.03	0.11	0.11			Wetland	10	0.2346	0.0929	0.08	0.11	-0.0092	-0.02	0.11	0.09
Wetland	wetland_other	100	0.3158	0.0994	0.08	0.11	-0.0148	-0.04	0.11	0.06			Wetland	100	0.0526	0.0195	0.01	0.03	-0.2229	-0.31	0.03	0
Wetland	wetland_other	1000	0.2821	0.0994	0.08	0.11	-0.0155	-0.04	0.11	0.06			Wetland	1000	0.2195	-0.0001	0	0	-0.2811	-0.37	0	0

## Sheet: NS3_B_LC
Conductance															Resistence
Risk.Factor	Abbr.	k	BF value		k	Regression_coefficient_median	Regression_coefficient_hdi_low	Regression_coefficient_hdi_high	Q_statistic_median	Q_statistic_hdi_low	Q_statistic_hdi_high	p_qgt0	BF sig		Risk.Factor	k	BF value	Regression_coefficient_median	Regression_coefficient_hdi_low	Regression_coefficient_hdi_high	Q_statistic_median	Q_statistic_hdi_low	Q_statistic_hdi_high	p_qgt0	BF sig
Birds Directive	bird	10	2.7037			0.0343	-0.01	0.1	-0.0056	-0.15	0.1	0.41			Birds Directive	10	2.5262	0.0271	0.02	0.04	-0.1915	-0.29	0.04	0
Birds Directive	bird	100	2.5641			0.0496	-0.01	0.13	-0.0096	-0.22	0.13	0.36			Birds Directive	100	2.5714	-0.0001	0	0	-0.278	-0.37	0	0
Birds Directive	bird	1000	2.4483			0.0343	-0.01	0.1	-0.0056	-0.15	0.1	0.41			Birds Directive	1000	2.5541	-0.0001	0	0	-0.2797	-0.36	0	0
Birds Directive and Habitats Directive	bird_and_habitat	10	2.125			0.0189	0	0.06	-0.0003	-0.04	0.06	0.49			Birds Directive and Habitats Directive	10	1.439	0.0246	0.02	0.03	-0.0092	-0.06	0.03	0.35
Birds Directive and Habitats Directive	bird_and_habitat	100	2.218			0.0728	0.05	0.1	-0.0015	-0.01	0.1	0.39			Birds Directive and Habitats Directive	100	0.6129	0.0031	0	0	-0.0223	-0.09	0	0.18
Birds Directive and Habitats Directive	bird_and_habitat	1000	2.589			0.1343	0.1	0.19	-0.0247	-0.06	0.19	0.12			Birds Directive and Habitats Directive	1000	1.9412	0.0003	0	0	-0.0235	-0.1	0	0.18
Chicken count	chicken	10	3.1667	chicken	10	0.0481	0.03	0.07	0.0006	0	0.07	0.64			Chicken count	10	3.1667	0.0452	0.03	0.06	-0.0001	0	0.06	0.47
Chicken count	chicken	100	3.7619	chicken	100	0.0622	0.04	0.09	0.0024	-0.01	0.09	0.64			Chicken count	100	4.5556	0.0406	0.03	0.05	-0.0038	-0.02	0.05	0.27
Chicken count	chicken	1000	3.5455	chicken	1000	0.1467	0.09	0.2	-0.0214	-0.07	0.2	0.2			Chicken count	1000	1.8571	0.0214	0.01	0.03	-0.0344	-0.09	0.03	0.07
Percentage of Cultivated and Managed Vegetation	cul_veg	10	1.5	cul_veg	10	0.1396	0.07	0.22	-0.0736	-0.14	0.22	0			Percentage of Cultivated and Managed Vegetation	10	1.7027	0.0116	0.01	0.02	-0.0406	-0.1	0.02	0.03
Percentage of Cultivated and Managed Vegetation	cul_veg	100	0.8182	cul_veg	100	0.0972	-0.05	0.33	-0.1307	-0.23	0.33	0			Percentage of Cultivated and Managed Vegetation	100	1.5	0.0012	0	0	-0.1002	-0.18	0	0
Percentage of Cultivated and Managed Vegetation	cul_veg	1000	0.4085	cul_veg	1000	0.0471	-0.14	0.24	-0.137	-0.24	0.24	0			Percentage of Cultivated and Managed Vegetation	1000	1.0408	0.0001	0	0	-0.1117	-0.2	0	0
Deciduous Broadleaf Trees	Deciduous_broad	10	0.7544	Deciduous_broad	10	0.0778	0.05	0.11	-0.0606	-0.13	0.11	0.02			Deciduous Broadleaf Trees	10	1.6316	0.034	0.02	0.04	-0.005	-0.03	0.04	0.43
Deciduous Broadleaf Trees	Deciduous_broad	100	0.6949	Deciduous_broad	100	0.069	-0.01	0.14	-0.1165	-0.22	0.14	0			Deciduous Broadleaf Trees	100	1.8571	0.0076	0	0.01	-0.0853	-0.19	0.01	0.02
Deciduous Broadleaf Trees	Deciduous_broad	1000	0.7241	Deciduous_broad	1000	0.0392	-0.08	0.15	-0.1307	-0.21	0.15	0			Deciduous Broadleaf Trees	1000	1.5	0.0004	0	0	-0.1308	-0.22	0	0
Duck count	duck	10	4	duck	10	0.0465	0.03	0.06	0.0002	0	0.06	0.55			Duck count	10	4.2632	0.0458	0.03	0.06	-0.0002	0	0.06	0.29
Duck count	duck	100	3	duck	100	0.0485	0.03	0.07	-0.0017	-0.01	0.07	0.39			Duck count	100	2.7037	0.0452	0.03	0.06	-0.0009	-0.01	0.06	0.41
Duck count	duck	1000	3.1667	duck	1000	0.055	0.03	0.08	-0.027	-0.06	0.08	0.06			Duck count	1000	3.5455	0.0375	0.02	0.05	-0.0103	-0.04	0.05	0.19
Elevation	elevation	10	0.7857	elevation	10	0.0683	0.05	0.09	-0.0192	-0.06	0.09	0.21			Elevation	10	3.7619	0.0333	0.02	0.04	0.0038	-0.02	0.04	0.63
Elevation	elevation	100	1.2727	elevation	100	0.1201	0.05	0.19	-0.0815	-0.18	0.19	0			Elevation	100	3.1667	0.0086	0.01	0.01	-0.0495	-0.12	0.01	0.15
Elevation	elevation	1000	0.8182	elevation	1000	0.0817	-0.05	0.23	-0.1299	-0.23	0.23	0			Elevation	1000	2.5714	0.0009	0	0	-0.0905	-0.18	0	0
Evergreen Broadleaf Trees	Evergreen_broad	10	0.7241	Evergreen_broad	10	0.0432	0.03	0.06	0	0	0.06	0			Evergreen Broadleaf Trees	10	0.8519	0.0432	0.03	0.06	0	0	0.06	0
Evergreen Broadleaf Trees	Evergreen_broad	100	0.8868	Evergreen_broad	100	0.0432	0.03	0.06	0	0	0.06	0			Evergreen Broadleaf Trees	100	0.7544	0.0432	0.03	0.06	0	0	0.06	0
Evergreen Broadleaf Trees	Evergreen_broad	1000	1.2727	Evergreen_broad	1000	0.0432	0.03	0.06	0	0	0.06	0			Evergreen Broadleaf Trees	1000	0.8868	0.0432	0.03	0.06	0	0	0.06	0
Regularly Flooded Vegetation	flood_veg	10	0.8182	flood_veg	10	0.0441	0.03	0.06	0.0007	0	0.06	0.63			Regularly Flooded Vegetation	10	0.8519	0.0432	0.03	0.06	-0.0001	0	0.06	0.24
Regularly Flooded Vegetation	flood_veg	100	1.381	flood_veg	100	0.0456	0.03	0.06	0.0004	-0.01	0.06	0.51			Regularly Flooded Vegetation	100	1	0.0432	0.03	0.06	-0.0001	-0.01	0.06	0.22
Regularly Flooded Vegetation	flood_veg	1000	1.7778	flood_veg	1000	0.0464	0.03	0.06	0.0015	-0.01	0.06	0.59			Regularly Flooded Vegetation	1000	1.5641	0.0348	0.01	0.05	-0.0009	-0.15	0.05	0.09
Flyway_Anseriformes	Flyway_Ans	10	0.9608	Flyway_Ans	10	0.0432	0.03	0.06	0	0	0.06	0.03			Flyway_Anseriformes	10	1.2727	0.0432	0.03	0.06	0	0	0.06	0
Flyway_Anseriformes	Flyway_Ans	100	1.0833	Flyway_Ans	100	0.0433	0.03	0.06	0	0	0.06	0.05			Flyway_Anseriformes	100	2.0303	0.0432	0.03	0.06	0	0	0.06	0
Flyway_Anseriformes	Flyway_Ans	1000	0.8519	Flyway_Ans	1000	0.0434	0.03	0.06	0	0	0.06	0.05			Flyway_Anseriformes	1000	1.7027	0.0432	0.03	0.06	0	0	0.06	0
Flyway_Apodiformes	Flyway_Apod	10	0.8519	Flyway_Apod	10	0.0486	0.03	0.06	-0.0074	-0.06	0.06	0.25			Flyway_Apodiformes	10	1.1739	0.0427	0.03	0.05	-0.0015	-0.01	0.05	0.33
Flyway_Apodiformes	Flyway_Apod	100	1.2727	Flyway_Apod	100	0.0492	0.03	0.06	-0.0112	-0.09	0.06	0.25			Flyway_Apodiformes	100	1.6316	0.0239	0.01	0.04	-0.0621	-0.12	0.04	0
Flyway_Apodiformes	Flyway_Apod	1000	1.381	Flyway_Apod	1000	0.0492	0.03	0.06	-0.0119	-0.09	0.06	0.25			Flyway_Apodiformes	1000	0.7857	0.0005	0	0	-0.1387	-0.21	0	0
Flyway_Passeriformes	Flyway_Pas	10	0.4493	Flyway_Pas	10	0.174	0.09	0.22	-0.0783	-0.12	0.22	0			Flyway_Passeriformes	10	2.0303	0.0201	0.01	0.03	-0.0307	-0.09	0.03	0.18
Flyway_Passeriformes	Flyway_Pas	100	0.4706	Flyway_Pas	100	0.1125	0.01	0.3	-0.1384	-0.23	0.3	0			Flyway_Passeriformes	100	2.125	0.0021	0	0	-0.1119	-0.21	0	0
Flyway_Passeriformes	Flyway_Pas	1000	0.4085	Flyway_Pas	1000	-0.019	-0.16	0.22	-0.1395	-0.24	0.22	0			Flyway_Passeriformes	1000	1.9412	0.0002	0	0	-0.1252	-0.23	0	0
Cropland	gcrop	10	1.439	gcrop	10	0.1237	0.08	0.17	-0.042	-0.1	0.17	0.04			Cropland	10	1.9412	0.0146	0.01	0.02	-0.0235	-0.09	0.02	0.1
Cropland	gcrop	100	1.8571	gcrop	100	0.2049	0.04	0.44	-0.1103	-0.21	0.44	0			Cropland	100	1.1739	0.0016	0	0	-0.0895	-0.18	0	0
Cropland	gcrop	1000	1	gcrop	1000	0.1466	-0.19	1.03	-0.132	-0.21	1.03	0			Cropland	1000	1.0408	0.0001	0	0	-0.1052	-0.19	0	0
GDP	GDP	10	3.7619	GDP	10	0.0468	0.03	0.06	0.0008	0	0.06	0.64			GDP	10	3.5455	0.0453	0.03	0.06	-0.0004	0	0.06	0.16
GDP	GDP	100	4.5556	GDP	100	0.0539	0.03	0.07	0.003	-0.01	0.07	0.67			GDP	100	3.3478	0.0431	0.03	0.06	-0.0051	-0.01	0.06	0.05
GDP	GDP	1000	2.2258	GDP	1000	0.0897	0.05	0.12	-0.0061	-0.04	0.12	0.4			GDP	1000	0.2987	0.0181	0.01	0.02	-0.0811	-0.13	0.02	0
Urbanization of cropland	gflcu	10	0.8519	gflcu	10	0.0444	0.03	0.06	-0.0002	0	0.06	0.48			Urbanization of cropland	10	0.9608	0.0432	0.03	0.06	0.0002	0	0.06	0.77
Urbanization of cropland	gflcu	100	1.0408	gflcu	100	0.0535	0.04	0.07	0.0004	-0.01	0.07	0.51			Urbanization of cropland	100	1.7027	0.043	0.03	0.06	0.0017	0	0.06	0.77
Urbanization of cropland	gflcu	1000	1.7778	gflcu	1000	0.0861	0.07	0.11	-0.0108	-0.04	0.11	0.31			Urbanization of cropland	1000	1.6316	0.0374	0.02	0.05	-0.0059	-0.04	0.05	0.31
Urbanization of pasture	gflpu	10	0.8868	gflpu	10	0.0439	0.03	0.06	0	0	0.06	0.49			Urbanization of pasture	10	1.2222	0.0432	0.03	0.06	0	0	0.06	0.58
Urbanization of pasture	gflpu	100	0.7544	gflpu	100	0.0493	0.04	0.06	0.0007	-0.02	0.06	0.54			Urbanization of pasture	100	1.1277	0.0429	0.03	0.06	0.0003	0	0.06	0.63
Urbanization of pasture	gflpu	1000	2.125	gflpu	1000	0.0736	0.06	0.09	0.0011	-0.04	0.09	0.57			Urbanization of pasture	1000	1.0408	0.0397	0.03	0.05	-0.0057	-0.03	0.05	0.24
Urbanization of secondary land	gflsu	10	0.8868	gflsu	10	0.0439	0.03	0.06	-0.0001	0	0.06	0.44			Urbanization of secondary land	10	0.8519	0.0432	0.03	0.06	0	0	0.06	0.59
Urbanization of secondary land	gflsu	100	0.6949	gflsu	100	0.0483	0.04	0.06	-0.0019	-0.01	0.06	0.33			Urbanization of secondary land	100	1.2727	0.0429	0.03	0.06	0.0001	0	0.06	0.55
Urbanization of secondary land	gflsu	1000	0.6129	gflsu	1000	0.0661	0.05	0.09	-0.015	-0.05	0.09	0.19			Urbanization of secondary land	1000	0.9231	0.0397	0.03	0.05	-0.0076	-0.02	0.05	0.13
Urbanization of primary land	gflvu	10	1.1739	gflvu	10	0.1066	0.08	0.14	-0.0131	-0.06	0.14	0.19			Urbanization of primary land	10	0.9231	0.0432	0.03	0.06	0	0	0.06	0.01
Urbanization of primary land	gflvu	100	1.7778	gflvu	100	0.3452	0.15	0.6	-0.0703	-0.15	0.6	0.01			Urbanization of primary land	100	1.0408	0.0432	0.03	0.06	0	0	0.06	0.01
Urbanization of primary land	gflvu	1000	1.2727	gflvu	1000	0.2545	-0.07	1.54	-0.1267	-0.21	1.54	0			Urbanization of primary land	1000	0.9231	0.0432	0.03	0.06	0	0	0.06	0
Pasture land	gpast	10	1.7027	gpast	10	0.0436	0.03	0.06	0.0011	0	0.06	0.86	1.7027		Pasture land	10	2.125	0.0248	0.02	0.03	-0.0042	-0.05	0.03	0.43
Pasture land	gpast	100	9	gpast	100	0.0438	0.03	0.06	0.0014	0	0.06	0.88	9		Pasture land	100	1.7778	0.0044	0	0.01	-0.0648	-0.16	0.01	0.02
Pasture land	gpast	1000	1.7778	gpast	1000	0.0438	0.03	0.06	0.0015	0	0.06	0.88	1.7778		Pasture land	1000	0.9231	0.0004	0	0	-0.0991	-0.19	0	0
Primary land	gpri	10	4.5556	gpri	10	0.0952	0.07	0.12	-0.0136	-0.06	0.12	0.29			Primary land	10	3.7619	0.0327	0.02	0.05	-0.0131	-0.05	0.05	0.21
Primary land	gpri	100	3.5455	gpri	100	0.1074	0.05	0.15	-0.0845	-0.16	0.15	0			Primary land	100	2.3333	0.0074	0	0.01	-0.0897	-0.17	0.01	0
Primary land	gpri	1000	2.125	gpri	1000	0.0986	0.03	0.14	-0.1093	-0.19	0.14	0			Primary land	1000	1.0408	0.0003	0	0	-0.1323	-0.22	0	0
Secondary land	gsecd	10	0.7857	gsecd	10	0.087	0.04	0.13	-0.0751	-0.14	0.13	0			Secondary land	10	5.25	0.0144	0.01	0.02	-0.011	-0.08	0.02	0.38
Secondary land	gsecd	100	1.0408	gsecd	100	0.1623	0.01	0.37	-0.1209	-0.22	0.37	0			Secondary land	100	3.1667	0.0016	0	0	-0.0575	-0.14	0	0.07
Secondary land	gsecd	1000	0.8182	gsecd	1000	0.1636	-0.24	0.95	-0.1341	-0.21	0.95	0			Secondary land	1000	5.6667	0.0002	0	0	-0.0691	-0.16	0	0.01
Urban land	gurbn	10	1.0833	gurbn	10	0.0459	0.03	0.06	-0.0033	-0.01	0.06	0.28			Urban land	10	1.3256	0.0378	0.02	0.05	-0.0028	-0.01	0.05	0.08
Urban land	gurbn	100	0.4925	gurbn	100	0.0735	0.04	0.1	-0.031	-0.08	0.1	0.05			Urban land	100	0.5873	0.0246	0.02	0.03	-0.0334	-0.06	0.03	0
Urban land	gurbn	1000	0.2821	gurbn	1000	0.1673	0.05	0.26	-0.0834	-0.16	0.26	0.01			Urban land	1000	0.1236	0.0728	0.05	0.1	-0.0015	-0.01	0.1	0.39
Habitats Directive	habitat	10	2.8462			0.0343	-0.01	0.1	-0.0056	-0.15	0.1	0.41			Habitats Directive	10	2.7037	0.1343	0.1	0.19	-0.0247	-0.06	0.19	0.12
Habitats Directive	habitat	100	2.4789			0.0427	0.03	0.06	-0.0004	-0.01	0.06	0.46			Habitats Directive	100	1.3352	0.6638	0.34	0.89	-0.0514	-0.13	0.89	0.03
Habitats Directive	habitat	1000	2.5662			0.033	0.02	0.04	-0.0335	-0.08	0.04	0.12			Habitats Directive	1000	1.0283	0.2507	0.17	0.34	-0.0194	-0.06	0.34	0.24
forest-related species and habitats indicator	habitats_species	10	2.0303			0.0375	0.02	0.06	0.0027	-0.01	0.06	0.65			forest-related species and habitats indicator	10	2.4226	1.5867	0.85	2.27	-0.0413	-0.12	2.27	0.1
forest-related species and habitats indicator	habitats_species	100	2.1678			0.0594	0.02	0.1	-0.0079	-0.03	0.1	0.19			forest-related species and habitats indicator	100	2.2002	14.6614	7.42	21.06	-0.046	-0.13	21.06	0.1
forest-related species and habitats indicator	habitats_species	1000	2.0842			0.0246	0.02	0.03	-0.0092	-0.06	0.03	0.35			forest-related species and habitats indicator	1000	2.2527	0.0014	0	0	-0.1177	-0.2	0	0
Herbaceous Vegetation	her_veg	10	2.0303	her_veg	10	0.0647	0.05	0.08	0.0031	-0.02	0.08	0.63			Herbaceous Vegetation	10	2.3333	0.0427	0.03	0.06	-0.0004	-0.01	0.06	0.46
Herbaceous Vegetation	her_veg	100	1.2222	her_veg	100	0.0929	0.07	0.13	-0.0524	-0.13	0.13	0.07			Herbaceous Vegetation	100	5.6667	0.033	0.02	0.04	-0.0335	-0.08	0.04	0.12
Herbaceous Vegetation	her_veg	1000	0.6667	her_veg	1000	0.091	0.05	0.15	-0.0879	-0.2	0.15	0.03			Herbaceous Vegetation	1000	1.1277	0.0637	0.04	0.08	-0.003	-0.02	0.08	0.17
Lake_river_reservoir	lake_river_reservoir	10	1.439			0.0694	0.05	0.09	-0.0027	-0.02	0.09	0.41			Lake_river_reservoir	10	0.8868	0.0278	0.01	0.08	-0.0892	-0.17	0.08	0.07
Lake_river_reservoir	lake_river_reservoir	100	0.7544			0.0704	0.05	0.09	-0.0036	-0.03	0.09	0.4			Lake_river_reservoir	100	0.4493	0.0003	0	0.08	-0.1337	-0.28	0.08	0.07
Lake_river_reservoir	lake_river_reservoir	1000	1.439			0.0705	0.05	0.09	-0.0038	-0.03	0.09	0.39			Lake_river_reservoir	1000	0.5152	0.0012	0	0.01	-0.1357	-0.22	0.01	0
Livestock count	livestock	10	5.25	livestock	10	0.0536	0.03	0.07	0.0029	0	0.07	0.78			Livestock count	10	2.5714	0.0416	0.03	0.06	-0.0032	-0.01	0.06	0.21
Livestock count	livestock	100	10.1111	livestock	100	0.1102	0.07	0.15	0.0024	-0.03	0.15	0.84	10.1111		Livestock count	100	1.0833	0.0232	0.01	0.03	-0.0284	-0.07	0.03	0.05
Livestock count	livestock	1000	8.0909	livestock	1000	0.6001	0.39	0.83	-0.0092	-0.05	0.83	0.41			Livestock count	1000	0.3158	0.0034	0	0.01	-0.0795	-0.13	0.01	0
Mammal richness	mamms	10	1.1277	mamms	10	0.157	0.11	0.21	-0.0216	-0.07	0.21	0.1			Mammal richness	10	3	0.0117	0.01	0.02	-0.0006	-0.06	0.02	0.46
Mammal richness	mamms	100	2.8462	mamms	100	0.9264	0.57	1.42	-0.0433	-0.12	1.42	0.04			Mammal richness	100	2.125	0.0014	0	0	-0.0245	-0.1	0	0.25
Mammal richness	mamms	1000	3.3478	mamms	1000	8.3788	5.06	13.74	-0.0486	-0.13	13.74	0.04			Mammal richness	1000	2.7037	0.0001	0	0	-0.0286	-0.12	0	0.21
Poultry meat consumption	meat	10	2.4483	meat	10	0.1025	0.06	0.15	-0.0063	-0.03	0.15	0.17			Poultry meat consumption	10	4	0.0228	0.01	0.03	-0.0013	-0.02	0.03	0.44
Poultry meat consumption	meat	100	1.8571	meat	100	0.5775	0.36	0.81	-0.0159	-0.04	0.81	0.08			Poultry meat consumption	100	4.5556	0.0039	0	0.01	-0.0068	-0.04	0.01	0.29
Poultry meat consumption	meat	1000	2.5714	meat	1000	5.3239	3.31	7.32	-0.0179	-0.05	7.32	0.06			Poultry meat consumption	1000	3.5455	0.0004	0	0	-0.0081	-0.04	0	0.28
Mixed/Other Trees	Mixed	10	1.0833	Mixed	10	0.0911	0.07	0.12	-0.0204	-0.06	0.12	0.1			Mixed/Other Trees	10	1.3256	0.0391	0.03	0.05	-0.005	-0.02	0.05	0.33
Mixed/Other Trees	Mixed	100	2.125	Mixed	100	0.1573	0.07	0.25	-0.0944	-0.18	0.25	0.01			Mixed/Other Trees	100	1.381	0.0148	0.01	0.02	-0.0843	-0.16	0.02	0.01
Mixed/Other Trees	Mixed	1000	0.6949	Mixed	1000	0.0951	-0.02	0.22	-0.1309	-0.22	0.22	0			Mixed/Other Trees	1000	1.1739	0.0011	0	0	0	0	0	0.36
Culex pipiens status	mosquito_status	10	1.5641			0.1643	-0.13	0.47	0	0	0.47	0.3			Culex pipiens status	10	1.7778	0.0001	0	0	0	0	0	0.3
Culex pipiens status	mosquito_status	100	1.9412			1.3968	-1.11	4.03	0	0	4.03	0.4			Culex pipiens status	100	1.7778	0	0	0	0	0	0	0.3
Culex pipiens status	mosquito_status	1000	1.8571			13.7215	-10.89	39.59	0	0	39.59	0.58			Culex pipiens status	1000	1.8571	0.0003	0	0	-0.1352	-0.23	0	0
Needleleaf Trees	Needle	10	0.8868	Needle	10	0.0623	0.05	0.08	-0.0026	-0.02	0.08	0.43			Needleleaf Trees	10	3.1667	0.0433	0.03	0.05	0.0022	-0.01	0.05	0.7
Needleleaf Trees	Needle	100	1.0833	Needle	100	0.0898	0.06	0.12	-0.0434	-0.1	0.12	0.09			Needleleaf Trees	100	2.5714	0.0298	0.02	0.04	-0.0305	-0.09	0.04	0.17
Needleleaf Trees	Needle	1000	1.0833	Needle	1000	0.0855	0.04	0.13	-0.0837	-0.16	0.13	0			Needleleaf Trees	1000	2.5714	0.0017	0	0	-0.1246	-0.21	0	0
Open water	open_water	10	1.9412	open_water	10	0.0588	0.03	0.08	-0.0449	-0.13	0.08	0.08			Open water	10	1.5641	0.0153	0.01	0.03	-0.0733	-0.15	0.03	0
Open water	open_water	100	1.439	open_water	100	0.0619	0.03	0.09	-0.0735	-0.16	0.09	0.03			Open water	100	0.9608	0.0007	0	0	-0.1309	-0.21	0	0
Open water	open_water	1000	1.3256	open_water	1000	0.0639	0.03	0.1	-0.0786	-0.18	0.1	0.02			Open water	1000	0.8519	0	0	0	-0.1376	-0.21	0	0
Human population	popcount	10	0.8519	popcount	10	0.0433	0.03	0.06	0.0024	0	0.06	0.86	0.8519		Human population	10	0.5385	0.0393	0.02	0.05	-0.0018	0	0.05	0.04
Human population	popcount	100	0.8519	popcount	100	0.0607	0.03	0.08	-0.0011	-0.02	0.08	0.46			Human population	100	0.3699	0.032	0.02	0.04	-0.0114	-0.03	0.04	0.01
Human population	popcount	1000	0.9231	popcount	1000	0.154	0.09	0.21	-0.0317	-0.08	0.21	0.11			Human population	1000	0.2821	0.0093	0.01	0.01	-0.0587	-0.11	0.01	0
Precipitation	pre	10	0.7241	pre	10	0.0756	0.06	0.1	0.001	0	0.1	0.71			Precipitation	10	1.5	0.0253	0.02	0.03	-0.0003	0	0.03	0.44
Precipitation	pre	100	1.439	pre	100	0.3633	0.27	0.46	0.0016	-0.01	0.46	0.65			Precipitation	100	2.8462	0.0053	0	0.01	-0.0013	-0.01	0.01	0.42
Precipitation	pre	1000	1.7778	pre	1000	3.2343	2.39	4.09	0.0017	-0.01	4.09	0.63			Precipitation	1000	3.3478	0.0006	0	0	-0.0016	-0.01	0	0.41
Shrubs	Shrubs	10	1.9412	Shrubs	10	0.0558	0.04	0.07	-0.0011	-0.04	0.07	0.48			Shrubs	10	0.7544	0.0412	0.03	0.05	-0.0069	-0.02	0.05	0.12
Shrubs	Shrubs	100	1.1277	Shrubs	100	0.0539	0.03	0.07	-0.0495	-0.13	0.07	0.02			Shrubs	100	1.7027	0.0251	0.01	0.04	-0.0623	-0.11	0.04	0
Shrubs	Shrubs	1000	1.5	Shrubs	1000	0.0486	0.03	0.07	-0.0694	-0.14	0.07	0.02			Shrubs	1000	0.6667	0.0005	0	0	-0.1364	-0.21	0	0
Anunal mean temperature	tmp	10	1.1739	tmp	10	0.2052	0.15	0.26	0.002	-0.02	0.26	0.61			Anunal mean temperature	10	1.0833	0.0087	0.01	0.01	-0.0105	-0.03	0.01	0.11
Anunal mean temperature	tmp	100	1.2222	tmp	100	1.6069	1.18	2.09	0.0006	-0.03	2.09	0.57			Anunal mean temperature	100	1	0.0011	0	0	-0.014	-0.04	0	0.06
Anunal mean temperature	tmp	1000	1.439	tmp	1000	15.6311	11.45	20.42	0.0004	-0.03	20.42	0.56			Anunal mean temperature	1000	1.8571	0.0001	0	0	-0.0144	-0.04	0	0.06
Number of universities	unifre	10	3	unifre	10	0.0592	0.03	0.08	-0.0051	-0.02	0.08	0.27			Number of universities	10	5.25	0.0376	0.02	0.05	-0.0038	-0.03	0.05	0.31
Number of universities	unifre	100	1.3256	unifre	100	0.1217	0.06	0.17	-0.0397	-0.08	0.17	0.12			Number of universities	100	6.1429	0.0109	0.01	0.02	-0.0394	-0.11	0.02	0.05
Number of universities	unifre	1000	0.8519	unifre	1000	0.5126	0.25	0.89	-0.0813	-0.16	0.89	0.05			Number of universities	1000	4.2632	0.0012	0	0	-0.0627	-0.14	0	0.02
Lake_Wetland	wetland_combine	10	0.6949			0.0685	0.05	0.09	-0.0101	-0.03	0.09	0.14			Lake_Wetland	10	0.6393	0.063	0.04	0.08	-0.0057	-0.02	0.08	0.1
Lake_Wetland	wetland_combine	100	0.5625			0.0702	0.05	0.09	-0.0133	-0.04	0.09	0.12			Lake_Wetland	100	0.4493	0.0218	0.01	0.06	-0.1059	-0.19	0.06	0
Lake_Wetland	wetland_combine	1000	0.5152			0.0704	0.05	0.09	-0.0137	-0.04	0.09	0.12			Lake_Wetland	1000	0.4706	0.0001	0	0	-0.1676	-0.29	0	0
Costal_Wetland	wetland_new	10	5.25			0.0563	0.02	0.09	0.002	-0.01	0.09	0.79			Costal_Wetland	10	4.2632	0.0532	0.02	0.08	-0.0013	0	0.08	0.17
Costal_Wetland	wetland_new	100	4.5556			0.0644	0.03	0.11	0.0041	-0.03	0.11	0.68			Costal_Wetland	100	4	0.0477	0.02	0.08	-0.0091	-0.03	0.08	0.14
Costal_Wetland	wetland_new	1000	5.25			0.0715	0.03	0.11	-0.0034	-0.07	0.11	0.44			Costal_Wetland	1000	1.7778	0.0274	0.01	0.06	-0.0475	-0.2	0.06	0.08
Wetland	wetland_other	10	0.4085			0.0635	0.04	0.08	-0.0074	-0.02	0.08	0.03			Wetland	10	0.9231	0.0637	0.04	0.08	-0.0025	-0.01	0.08	0.05
Wetland	wetland_other	100	0.4085			0.0633	0.04	0.08	-0.0092	-0.02	0.08	0.02			Wetland	100	0.2195	0.0426	0.02	0.06	-0.055	-0.15	0.06	0
Wetland	wetland_other	1000	0.2821			0.0632	0.04	0.08	-0.0094	-0.02	0.08	0.02			Wetland	1000	0.2346	0.001	0	0	-0.1696	-0.29	0	0

## Sheet: NS3_CS
conductance													Resistence
Risk.Factor	Abbr.	k	value	Regression_coefficient_median	Regression_coefficient_hdi_low	Regression_coefficient_hdi_high	Q_statistic_median	Q_statistic_hdi_low	Q_statistic_hdi_high	p_qgt0	BF sig		Risk.Factor	k	value	Regression_coefficient_median	Regression_coefficient_hdi_low	Regression_coefficient_hdi_high	Q_statistic_median	Q_statistic_hdi_low	Q_statistic_hdi_high	p_qgt0	BF sig
Birds Directive	bird	10	0	0.0227	0.02	0.03	-0.1038	-0.14	0.03	0			Birds Directive	10	2.3333	0.6099	0.27	1.02	-0.1113	-0.14	1.02	0
Birds Directive	bird	100	0	0.0014	0	0	-0.2097	-0.27	0	0			Birds Directive	100	1.7778	-0.0427	-0.06	-0.02	-0.1274	-0.15	-0.02	0
Birds Directive	bird	1000	0	0.0001	0	0	-0.2203	-0.28	0	0			Birds Directive	1000	0.0989	-0.006	-0.01	0	-0.1228	-0.15	0	0
Birds Directive and Habitats Directive	bird_and_habitat	10	0	0.0618	0.05	0.07	-0.0037	-0.01	0.07	0.2			Birds Directive and Habitats Directive	10	0	1.3886	1.13	1.64	-0.0087	-0.04	1.64	0.25
Birds Directive and Habitats Directive	bird_and_habitat	100	0	0.0211	0.01	0.03	-0.1502	-0.21	0.03	0			Birds Directive and Habitats Directive	100	0.1628	0.1439	0.09	0.2	-0.0801	-0.12	0.2	0
Birds Directive and Habitats Directive	bird_and_habitat	1000	0	0.0004	0	0	-0.2234	-0.29	0	0			Birds Directive and Habitats Directive	1000	0.3699	0.0123	0.01	0.02	-0.0975	-0.13	0.02	0
Chicken count	chicken	10	0.1905	2.3739	1.75	2.93	-0.1065	-0.13	2.93	0			Chicken count	10	2.3333	1.7318	0.72	2.4	-0.0035	-0.01	2.4	0.05
Chicken count	chicken	100	0.3158	3.0544	1.49	4.64	-0.1284	-0.16	4.64	0			Chicken count	100	1.7778	1.0526	0.54	1.43	-0.0457	-0.08	1.43	0
Chicken count	chicken	1000	0.2658	14.9003	4.96	25.92	-0.1303	-0.16	25.92	0			Chicken count	1000	0.0989	0.0842	0.03	0.17	-0.1251	-0.2	0.17	0
Percentage of Cultivated and Managed Vegetation	cul_veg	10	1.1739	1.4757	0.81	2.08	-0.1171	-0.15	2.08	0			Percentage of Cultivated and Managed Vegetation	10	1.9412	0.3141	0.23	0.38	-0.0534	-0.09	0.38	0.01
Percentage of Cultivated and Managed Vegetation	cul_veg	100	0.3699	0.2063	-0.55	1.27	-0.1316	-0.16	1.27	0			Percentage of Cultivated and Managed Vegetation	100	1.2727	0.0238	0.01	0.03	-0.0922	-0.12	0.03	0
Percentage of Cultivated and Managed Vegetation	cul_veg	1000	0.3889	-0.2259	-1.38	0.93	-0.1323	-0.16	0.93	0			Percentage of Cultivated and Managed Vegetation	1000	1.6316	0.0021	0	0	-0.1012	-0.13	0	0
Deciduous Broadleaf Trees	Deciduous_broad	10	0.1628	1.7803	1.37	2.17	-0.0918	-0.12	2.17	0			Deciduous Broadleaf Trees	10	3.1667	0.9272	0.71	1.16	-0.0312	-0.06	1.16	0.07
Deciduous Broadleaf Trees	Deciduous_broad	100	0.3699	0.5276	-0.06	1.21	-0.1289	-0.16	1.21	0			Deciduous Broadleaf Trees	100	5.6667	0.0649	0.04	0.1	-0.1056	-0.13	0.1	0
Deciduous Broadleaf Trees	Deciduous_broad	1000	0.4493	-0.0508	-0.93	0.71	-0.1323	-0.16	0.71	0			Deciduous Broadleaf Trees	1000	3	0.0044	0	0.01	-0.1213	-0.15	0.01	0
Duck count	duck	10	3.7619	1.8158	0.74	2.52	-0.0007	0	2.52	0.06			Duck count	10	3.3478	1.3886	1.13	1.64	-0.0087	-0.04	1.64	0.25
Duck count	duck	100	2.8462	1.8201	0.65	2.45	-0.0064	-0.02	2.45	0.04			Duck count	100	2.7037	0.1439	0.09	0.2	-0.0801	-0.12	0.2	0
Duck count	duck	1000	2.0303	1.5858	0.69	2.22	-0.044	-0.07	2.22	0			Duck count	1000	1.2222	0.0123	0.01	0.02	-0.0975	-0.13	0.02	0
Elevation	elevation	10	0.0204	2.2343	1.88	2.65	-0.0669	-0.09	2.65	0			Elevation	10	3.3478	1.8218	0.74	2.54	0.0007	0	2.54	0.93	3.3478
Elevation	elevation	100	0.1765	0.6361	0.18	1.29	-0.1286	-0.16	1.29	0			Elevation	100	3.1667	1.832	0.63	2.42	0.0036	-0.01	2.42	0.81
Elevation	elevation	1000	0.2987	-0.1796	-0.87	0.48	-0.1318	-0.16	0.48	0			Elevation	1000	4.8824	0.7807	0.44	1.14	-0.0551	-0.11	1.14	0.97	4.8824
Evergreen Broadleaf Trees	Evergreen_broad	10	0	2.5947	2.25	2.88	-0.0001	0	2.88	0			Evergreen Broadleaf Trees	10	0	2.5951	2.25	2.88	0	0	2.88	1	0
Evergreen Broadleaf Trees	Evergreen_broad	100	0	2.5939	2.25	2.88	-0.0002	0	2.88	0			Evergreen Broadleaf Trees	100	0.1628	2.5953	2.25	2.88	0.0001	0	2.88	1	0.1628
Evergreen Broadleaf Trees	Evergreen_broad	1000	0	2.5933	2.25	2.88	-0.0004	0	2.88	0			Evergreen Broadleaf Trees	1000	0.3699	2.5953	2.25	2.88	0.0001	0	2.88	1	0.3699
Regularly Flooded Vegetation	flood_veg	10	0	1.9908	1.41	2.64	-0.0981	-0.13	2.64	0			Regularly Flooded Vegetation	10	0	2.5751	2.23	2.86	-0.0003	-0.01	2.86	0.31
Regularly Flooded Vegetation	flood_veg	100	0	1.3702	-0.14	2.74	-0.1273	-0.16	2.74	0			Regularly Flooded Vegetation	100	0.4286	2.272	1.19	2.86	-0.0137	-0.07	2.86	0.04
Regularly Flooded Vegetation	flood_veg	1000	0	0.8945	-2.1	4.11	-0.1297	-0.16	4.11	0			Regularly Flooded Vegetation	1000	1.381	0.2238	-0.03	2.69	-0.1145	-0.15	2.69	0.01
Flyway_Anseriformes	Flyway_Ans	10	0	2.6109	2.32	2.84	0.0173	0.01	2.84	1	0		Flyway_Anseriformes	10	0	0.6099	0.27	1.02	-0.1113	-0.14	1.02	0
Flyway_Anseriformes	Flyway_Ans	100	0.1364	2.4418	2.15	2.65	0.0144	0	2.65	0.99	0.1364		Flyway_Anseriformes	100	0.8519	-0.0427	-0.06	-0.02	-0.1274	-0.15	-0.02	0
Flyway_Anseriformes	Flyway_Ans	1000	0.2048	2.3755	2.09	2.58	0.0112	0	2.58	0.95	0.2048		Flyway_Anseriformes	1000	2.7037	-0.006	-0.01	0	-0.1228	-0.15	0	0
Flyway_Apodiformes	Flyway_Apod	10	0	2.2657	1.96	2.53	-0.0277	-0.04	2.53	0			Flyway_Apodiformes	10	0.4925	1.5361	1.14	2.22	-0.0483	-0.09	2.22	0.01
Flyway_Apodiformes	Flyway_Apod	100	0	1.7975	1.54	2.08	-0.0569	-0.07	2.08	0			Flyway_Apodiformes	100	0.7857	0.0477	-0.02	0.15	-0.1291	-0.16	0.15	0
Flyway_Apodiformes	Flyway_Apod	1000	0.0101	1.6653	1.4	1.95	-0.0653	-0.08	1.95	0			Flyway_Apodiformes	1000	0.6393	0.0005	-0.01	0.01	-0.1319	-0.16	0.01	0
Flyway_Passeriformes	Flyway_Pas	10	1.3812	1.3435	1.01	1.63	-0.1063	-0.13	1.63	0			Flyway_Passeriformes	10	0.0989	0.1282	0.05	0.18	-0.117	-0.14	0.18	0
Flyway_Passeriformes	Flyway_Pas	100	1.3256	0.6409	0.32	1.01	-0.1272	-0.16	1.01	0			Flyway_Passeriformes	100	0.1364	0.0017	0	0.01	-0.1321	-0.16	0.01	0
Flyway_Passeriformes	Flyway_Pas	1000	0.4706	0.4122	0.03	0.75	-0.1299	-0.16	0.75	0			Flyway_Passeriformes	1000	0.25	-0.0002	0	0	-0.1315	-0.16	0	0
Cropland	gcrop	10	1.1277	2.6028	2.28	2.89	0.0001	0	2.89	0.58			Cropland	10	1.2727	0.4178	0.31	0.52	-0.0623	-0.09	0.52	0
Cropland	gcrop	100	3.8571	2.5993	2.27	2.89	0.0002	0.01	2.89	0.94	3.8571		Cropland	100	1.439	0.0314	0.02	0.04	-0.0983	-0.13	0.04	0
Cropland	gcrop	1000	7.5442	2.5861	2.19	2.8	0.0002	0.01	2.8	0.91	7.5442		Cropland	1000	0.6949	0.0028	0	0	-0.105	-0.14	0	0
GDP	GDP	10	2.7619	1.4598	0.59	2.37	0.0071	0	2.37	0.97	2.7619		GDP	10	0.2	0.2482	0.22	0.3	-0.0171	-0.04	0.3	0
GDP	GDP	100	0.7857	0.4938	0.33	0.59	-0.0413	-0.11	0.59	0.14			GDP	100	0.1	1.7772	1.47	2.13	-0.034	-0.07	2.13	0
GDP	GDP	1000	0.4286	0.0313	0.02	0.04	-0.0886	-0.16	0.04	0.01			GDP	1000	0.5	17.2748	14.06	20.6	-0.0325	-0.06	20.6	0
Urbanization of cropland	gflcu	10	0	2.6187	2.27	2.88	-0.0003	0	2.88	0.38			Urbanization of cropland	10	0	2.5604	2.26	2.87	-0.0005	0	2.87	0.3
Urbanization of cropland	gflcu	100	0	2.6865	2.32	2.98	-0.0074	-0.02	2.98	0.06			Urbanization of cropland	100	0	2.0642	1.8	2.41	-0.0227	-0.04	2.41	0.01
Urbanization of cropland	gflcu	1000	0.3158	2.6917	2.1	3.07	-0.0437	-0.07	3.07	0			Urbanization of cropland	1000	0.1111	0.1519	0.03	0.29	-0.1229	-0.15	0.29	0
Urbanization of pasture	gflpu	10	0	2.6076	2.27	2.9	0.0001	0	2.9	0.54			Urbanization of pasture	10	0	2.5814	2.24	2.87	-0.0001	0	2.87	0.43
Urbanization of pasture	gflpu	100	0	2.6688	2.34	2.98	-0.0003	0	2.98	0.47			Urbanization of pasture	100	0	2.4242	2.15	2.74	-0.0038	-0.01	2.74	0.16
Urbanization of pasture	gflpu	1000	0.0101	2.8153	2.4	3.21	-0.017	-0.04	3.21	0.02			Urbanization of pasture	1000	0.5152	0.7399	0.44	1.07	-0.0799	-0.12	1.07	0
Urbanization of secondary land	gflsu	10	0	2.6327	2.28	2.92	0.0005	0	2.92	0.79			Urbanization of secondary land	10	0	2.5497	2.24	2.85	-0.0007	0	2.85	0.13
Urbanization of secondary land	gflsu	100	0	2.8633	2.48	3.15	0.0028	0	3.15	0.8			Urbanization of secondary land	100	0.0204	2.1065	1.57	2.35	-0.0148	-0.04	2.35	0
Urbanization of secondary land	gflsu	1000	0.25	2.8432	2.38	3.26	-0.0362	-0.06	3.26	0			Urbanization of secondary land	1000	0.3333	0.3944	0.05	0.55	-0.0995	-0.14	0.55	0
Urbanization of primary land	gflvu	10	0	2.5205	1.95	2.89	-0.0646	-0.09	2.89	0			Urbanization of primary land	10	0	2.5859	2.23	2.88	-0.0002	0	2.88	0
Urbanization of primary land	gflvu	100	0	1.2135	0.46	1.94	-0.1262	-0.16	1.94	0			Urbanization of primary land	100	0.0309	2.5851	2.25	2.9	-0.0002	0	2.9	0
Urbanization of primary land	gflvu	1000	0	0.1977	-1.41	2.23	-0.1316	-0.16	2.23	0			Urbanization of primary land	1000	0.0989	2.585	2.25	2.9	-0.0002	0	2.9	0
Pasture land	gpast	10	3.889	2.603	2.26	2.93	0.0004	0	2.93	1	3.889		Pasture land	10	0.2048	0.8418	0.57	1.03	-0.0545	-0.08	1.03	0
Pasture land	gpast	100	8.1033	2.6216	2.24	2.94	0.0007	0	2.94	0.99	18.1033		Pasture land	100	0.3514	0.065	0.03	0.1	-0.1053	-0.13	0.1	0
Pasture land	gpast	1000	4.085	2.6223	2.24	2.94	0.0007	0	2.94	0.99	4.085		Pasture land	1000	0.4085	0.0053	0	0.01	-0.1152	-0.14	0.01	0
Primary land	gpri	10	1.2727	2.6073	2.18	3.08	-0.0207	-0.05	3.08	0.06			Primary land	10	0.2048	0.5235	0.35	0.69	-0.0994	-0.13	0.69	0
Primary land	gpri	100	1.7778	1.2752	1.01	1.65	-0.0892	-0.12	1.65	0			Primary land	100	0.3889	0.0138	-0.01	0.05	-0.1316	-0.15	0.05	0
Primary land	gpri	1000	1.5641	0.8309	0.57	1.1	-0.1108	-0.14	1.1	0			Primary land	1000	0.4706	-0.0001	0	0	-0.1314	-0.16	0	0
Secondary land	gsecd	10	0.7241	1.5799	1.03	2.24	-0.1148	-0.14	2.24	0			Secondary land	10	2.5714	0.3553	0.29	0.42	-0.044	-0.07	0.42	0
Secondary land	gsecd	100	0.7241	0.8669	-0.9	2.74	-0.1301	-0.16	2.74	0			Secondary land	100	2.8462	0.0314	0.02	0.04	-0.0746	-0.1	0.04	0
Secondary land	gsecd	1000	0.7241	0.6164	-2.35	4.32	-0.1308	-0.16	4.32	0			Secondary land	1000	3.5455	0.003	0	0	-0.0809	-0.11	0	0
Urban land	gurbn	10	1.0408	1.3745	0.67	2.48	-0.0126	-0.04	2.48	0.01			Urban land	10	1.1739	1.1409	0.58	1.88	0.002	-0.02	1.88	0.61
Urban land	gurbn	100	0.3333	1.3273	0.48	2.1	-0.0514	-0.13	2.1	0.01			Urban land	100	0.2195	0.157	0.09	0.21	-0.0636	-0.16	0.21	0.01
Urban land	gurbn	1000	0.3514	0.8947	-0.16	2.18	-0.0868	-0.19	2.18	0			Urban land	1000	0.4493	0.0097	0	0.01	-0.0837	-0.19	0.01	0
Habitats Directive	habitat	10	0.108	0.0668	0.06	0.08	-0.0022	-0.01	0.08	0.24			Habitats Directive	10	3.3478	1.7318	0.72	2.4	-0.0035	-0.01	2.4	0.05
Habitats Directive	habitat	100	1.3889	0.0676	0.06	0.08	-0.0037	-0.01	0.08	0.19			Habitats Directive	100	2.7037	1.0526	0.54	1.43	-0.0457	-0.08	1.43	0
Habitats Directive	habitat	1000	0	0.0677	0.06	0.08	-0.0039	-0.02	0.08	0.19			Habitats Directive	1000	1.2222	0.0842	0.03	0.17	-0.1251	-0.2	0.17	0
forest-related species and habitats indicator	habitats_species	10	0	0.0842	0.08	0.1	-0.001	-0.01	0.1	0.39			forest-related species and habitats indicator	10	0.4636	1.3886	1.13	1.64	-0.0087	-0.04	1.64	0.25
forest-related species and habitats indicator	habitats_species	100	0	0.2645	0.23	0.31	-0.0117	-0.03	0.31	0.06			forest-related species and habitats indicator	100	0.0226	0.1439	0.09	0.2	-0.0801	-0.12	0.2	0
forest-related species and habitats indicator	habitats_species	1000	0	2.0194	1.74	2.38	-0.0208	-0.05	2.38	0.03			forest-related species and habitats indicator	1000	0.0015	0.0123	0.01	0.02	-0.0975	-0.13	0.02	0
Herbaceous Vegetation	her_veg	10	0.0101	2.7243	2.43	3.14	-0.0046	-0.02	3.14	0.22			Herbaceous Vegetation	10	0.1628	1.6439	1.33	2	-0.0424	-0.07	2	0
Herbaceous Vegetation	her_veg	100	1.0408	2.1474	1.67	2.45	-0.0599	-0.09	2.45	0			Herbaceous Vegetation	100	0.4493	0.0666	-0.02	0.18	-0.1285	-0.16	0.18	0
Herbaceous Vegetation	her_veg	1000	1.5641	1.2776	0.81	1.65	-0.1055	-0.14	1.65	0			Herbaceous Vegetation	1000	0.8868	-0.0021	-0.01	0.01	-0.13	-0.16	0.01	0
Lake_river_reservoir	lake_river_reservoir	10	0	2.5313	2.24	2.84	-0.0039	-0.01	2.84	0.17			Lake_river_reservoir	10	0.0417	2.1013	1.39	2.58	-0.028	-0.06	2.58	0.07
Lake_river_reservoir	lake_river_reservoir	100	0	2.3834	2.05	2.72	-0.0121	-0.03	2.72	0.03			Lake_river_reservoir	100	0.5625	0.0953	-0.06	2.39	-0.1274	-0.15	2.39	0.03
Lake_river_reservoir	lake_river_reservoir	1000	0.0101	2.3477	1.99	2.7	-0.0143	-0.03	2.7	0.02			Lake_river_reservoir	1000	1.439	-0.0033	-0.01	2.39	-0.1303	-0.16	2.39	0.03
Livestock count	livestock	10	14.8824	2.1884	0.89	3	0.0108	0	3	0.98	14.8824		Livestock count	10	1.7027	1.4325	0.51	2	-0.0191	-0.03	2	0.01
Livestock count	livestock	100	8.0909	3.5836	1.47	4.44	0.0026	-0.03	4.44	0.6			Livestock count	100	0.8519	0.3118	0.11	0.53	-0.0941	-0.15	0.53	0
Livestock count	livestock	1000	6.6923	10.9347	5.45	15.28	-0.0381	-0.09	15.28	0.15			Livestock count	1000	0.4706	0.0197	0	0.04	-0.1268	-0.18	0.04	0
Mammal richness	mamms	10	5.6667	0.7243	0.61	0.82	0.035	0.01	0.82	0.99	5.6667		Mammal richness	10	0.1905	2.3739	1.75	2.93	-0.1065	-0.13	2.93	0
Mammal richness	mamms	100	4.8824	0.0806	0.06	0.09	0.0125	-0.02	0.09	0.74			Mammal richness	100	0.3158	3.0544	1.49	4.64	-0.1284	-0.16	4.64	0
Mammal richness	mamms	1000	4.5556	0.0081	0.01	0.01	0.0086	-0.02	0.01	0.71			Mammal richness	1000	0.2658	14.9003	4.96	25.92	-0.1303	-0.16	25.92	0
Poultry meat consumption	meat	10	3.3478	3.2809	1.82	5.84	-0.0037	-0.03	5.84	0.32			Poultry meat consumption	10	1.9412	0.6161	0.33	1.3	-0.0045	-0.02	1.3	0.26
Poultry meat consumption	meat	100	2.7037	18.4886	10.77	29.35	-0.0089	-0.05	29.35	0.29			Poultry meat consumption	100	3.3478	0.0947	0.05	0.21	-0.0128	-0.04	0.21	0.11
Poultry meat consumption	meat	1000	3.3478	168.51	111.64	277.81	-0.0103	-0.06	277.81	0.29			Poultry meat consumption	1000	2.0303	0.01	0	0.02	-0.0148	-0.04	0.02	0.09
Mixed/Other Trees	Mixed	10	0.1628	2.1123	1.8	2.43	-0.0667	-0.1	2.43	0			Mixed/Other Trees	10	0.5625	0.8839	0.68	1.1	-0.0561	-0.09	1.1	0
Mixed/Other Trees	Mixed	100	0.8868	1.0859	0.66	1.53	-0.1204	-0.15	1.53	0			Mixed/Other Trees	100	0.9608	0.0419	0.02	0.07	-0.1254	-0.16	0.07	0
Mixed/Other Trees	Mixed	1000	0.3699	0.3451	-0.34	0.93	-0.1308	-0.16	0.93	0			Mixed/Other Trees	1000	0.7544	0.0021	0	0	-0.1308	-0.16	0	0
Culex pipiens status	mosquito_status	10	2.345	0.0145	0.01	0.02	-0.0157	-0.03	0.02	0.01			Culex pipiens status	10	0	0.4636	0.3	1	-0.0668	-0.12	1	0
Culex pipiens status	mosquito_status	100	1.043	0.0018	0	0	-0.0266	-0.05	0	0			Culex pipiens status	100	0	0.0226	0.01	0.05	-0.0992	-0.2	0.05	0
Culex pipiens status	mosquito_status	1000	0.289	0.0002	0	0	-0.0279	-0.05	0	0			Culex pipiens status	1000	0	0.0015	0	0	-0.1016	-0.21	0	0
Needleleaf Trees	Needle	10	0.0989	2.37	2.01	2.64	-0.0258	-0.05	2.64	0			Needleleaf Trees	10	0.1765	0.894	0.51	1.29	-0.0802	-0.11	1.29	0
Needleleaf Trees	Needle	100	0.8519	1.7357	1.32	2	-0.0722	-0.1	2	0			Needleleaf Trees	100	0.4706	0.0195	-0.02	0.07	-0.1305	-0.16	0.07	0
Needleleaf Trees	Needle	1000	2.0303	1.2896	1.01	1.62	-0.0983	-0.13	1.62	0			Needleleaf Trees	1000	0.6667	-0.0001	0	0	-0.1316	-0.16	0	0
Open water	open_water	10	5.6667	2.6153	1.99	3.09	-0.0264	-0.06	3.09	0.06			Open water	10	0.6393	0.0704	0	0.12	-0.1279	-0.16	0.12	0
Open water	open_water	100	1.8571	1.8869	1.51	2.36	-0.0701	-0.1	2.36	0			Open water	100	0.3514	-0.0004	-0.01	0.01	-0.1318	-0.16	0.01	0
Open water	open_water	1000	2.7037	1.6295	1.14	2.09	-0.0857	-0.12	2.09	0			Open water	1000	0.3158	-0.0002	0	0	-0.1318	-0.16	0	0
Human population	popcount	10	0.489	0.0619	0.05	0.07	-0.0055	-0.01	0.07	0			Human population	10	1.0833	1.4373	0.8	2.8	0.0058	0	2.8	0.94	1.0833
Human population	popcount	100	0.578	0.0335	0.02	0.06	-0.1159	-0.17	0.06	0			Human population	100	0.6949	0.68	0.49	0.96	-0.0156	-0.11	0.96	0.17
Human population	popcount	1000	0.426	0	0	0.01	-0.2206	-0.28	0.01	0			Human population	1000	0.8519	0.0557	0.04	0.08	-0.0651	-0.17	0.08	0
Precipitation	pre	10	0	4.1691	3.63	4.66	-0.0076	-0.01	4.66	0			Precipitation	10	2.3109	1.5602	1.37	1.73	0.0031	0	1.73	0.93	2.3109
Precipitation	pre	100	0.427	17.5816	15.16	19.83	-0.0212	-0.03	19.83	0			Precipitation	100	0.0204	0.3282	0.29	0.37	0.0014	-0.01	0.37	0.63
Precipitation	pre	1000	0.0101	150.878	129.6	171.17	-0.025	-0.04	171.17	0			Precipitation	1000	0.0204	0.0367	0.03	0.04	0.0005	-0.01	0.04	0.52
Shrubs	Shrubs	10	0.0309	2.5859	2.19	2.86	-0.0024	-0.01	2.86	0.35			Shrubs	10	0.1236	1.5819	1.28	1.98	-0.0514	-0.07	1.98	0
Shrubs	Shrubs	100	0.2048	1.8219	1.5	2.04	-0.0502	-0.07	2.04	0			Shrubs	100	0.2987	0.053	-0.01	0.16	-0.1296	-0.16	0.16	0
Shrubs	Shrubs	1000	0.2821	1.2854	1.01	1.49	-0.0796	-0.11	1.49	0			Shrubs	1000	0.6667	-0.0042	-0.01	0.01	-0.1311	-0.16	0.01	0
Anunal mean temperature	tmp	10	0.2048	8.9035	7.42	10	-0.0199	-0.03	10	0			Anunal mean temperature	10	0.0204	0.3528	0.29	0.39	-0.0626	-0.08	0.39	0
Anunal mean temperature	tmp	100	0.1494	56.8511	46.14	63.83	-0.0407	-0.05	63.83	0			Anunal mean temperature	100	0.0526	0.0365	0.03	0.04	-0.0765	-0.1	0.04	0
Anunal mean temperature	tmp	1000	0.2195	535.438	433.43	602.62	-0.0437	-0.06	602.62	0			Anunal mean temperature	1000	0.0638	0.0037	0	0	-0.0782	-0.1	0	0
Number of universities	unifre	10	0	0.0622	0.06	0.07	-0.0036	-0.01	0.07	0.02			Number of universities	10	0.4706	0.4636	0.3	1	-0.0668	-0.12	1	0
Number of universities	unifre	100	0	0.0346	0.02	0.05	-0.1094	-0.17	0.05	0			Number of universities	100	0.1236	0.0226	0.01	0.05	-0.0992	-0.2	0.05	0
Number of universities	unifre	1000	0	0.0002	0	0	-0.2228	-0.28	0	0			Number of universities	1000	0.0526	0.0015	0	0	-0.1016	-0.21	0	0
Lake_Wetland	wetland_combine	10	0	2.472	2.09	2.77	-0.0112	-0.02	2.77	0.03			Lake_Wetland	10	0.0638	1.2754	0.95	1.65	-0.0602	-0.09	1.65	0
Lake_Wetland	wetland_combine	100	0	2.274	1.83	2.57	-0.024	-0.04	2.57	0			Lake_Wetland	100	0.8182	0.0437	0	0.09	-0.1275	-0.16	0.09	0
Lake_Wetland	wetland_combine	1000	0	2.2182	1.75	2.51	-0.0276	-0.05	2.51	0			Lake_Wetland	1000	1.2727	0.0022	0	0.01	-0.1307	-0.16	0.01	0
Costal_Wetland	wetland_new	10	0	0.1555	0.12	0.19	-0.1263	-0.17	0.19	0			Costal_Wetland	10	0	1.8158	0.74	2.52	-0.0007	0	2.52	0.06
Costal_Wetland	wetland_new	100	0	0.1185	0.08	0.17	-0.2024	-0.26	0.17	0			Costal_Wetland	100	0	1.8201	0.65	2.45	-0.0064	-0.02	2.45	0.04
Costal_Wetland	wetland_new	1000	0	0.0967	0.07	0.14	-0.2114	-0.27	0.14	0			Costal_Wetland	1000	0	1.5858	0.69	2.22	-0.044	-0.07	2.22	0
Wetland	wetland_other	10	0	2.5169	2.17	2.84	-0.0088	-0.02	2.84	0.01			Wetland	10	0.0417	1.4522	1.14	1.81	-0.0458	-0.08	1.81	0
Wetland	wetland_other	100	0	2.4004	2.04	2.75	-0.0153	-0.03	2.75	0			Wetland	100	0.5152	0.0623	0.03	0.11	-0.1268	-0.16	0.11	0
Wetland	wetland_other	1000	0	2.3798	2	2.72	-0.0171	-0.03	2.72	0			Wetland	1000	1.9412	0.0036	0	0.01	-0.1301	-0.16	0.01	0
